# Supplementary material for: The landscape of structural variation in pediatric cancer
Source: bioRxiv. 2025 Apr 26:2025.04.24.650284. Preprint. [Version 1] doi: 10.1101/2025.04.24.650284 (PMC12478399; doi:10.1101/2025.04.24.650284)
Supplement: Supplement 1 [file media-1.xlsx]

## Sheet: Table S1 — Pediatric Cohort
Supplementary Table 1
List and attributes of 1,616 pediatric cancers analyzed in this study.
Patient	Sample	Cohort	Classification	Description	Cancer	SVs	Chromothripsis	TP53	Age	Note
CAAAAA	TARGET-50-CAAAAA-01A-01D	TARGET	Solid	Wilms tumor	WT	88	Yes	Alt	5.66575
CAAAAB	TARGET-50-CAAAAB-01A-01D	TARGET	Solid	Wilms tumor	WT	32	Yes	Alt	4.8137
CAAAAC	TARGET-50-CAAAAC-01A-01D	TARGET	Solid	Wilms tumor	WT	6	No	WT	6.14795
CAAAAH	TARGET-50-CAAAAH-01A-01D	TARGET	Solid	Wilms tumor	WT	126	Yes	Alt	4.68493
CAAAAL	TARGET-50-CAAAAL-01A-01D	TARGET	Solid	Wilms tumor	WT	2	No	WT	4.38082
CAAAAO	TARGET-50-CAAAAO-01A-01D	TARGET	Solid	Wilms tumor	WT	1	No	WT	3.63288
CAAAAQ	TARGET-50-CAAAAQ-01A-01D	TARGET	Solid	Wilms tumor	WT	3	No	WT	3.52603
CAAAAS	TARGET-50-CAAAAS-01A-01D	TARGET	Solid	Wilms tumor	WT	5	No	WT	6.78356
PABLDZ	TARGET-20-PABLDZ-09A-02D	TARGET	Heme	Acute myeloid leukemia	AML	0	No	WT	6.72603
PADZCG	TARGET-20-PADZCG-09A-01D	TARGET	Heme	Acute myeloid leukemia	AML	1	No	WT	14.589
PAEAKL	TARGET-20-PAEAKL-09A-01D	TARGET	Heme	Acute myeloid leukemia	AML	6	No	WT	14.2959
PAEBXA	TARGET-50-PAEBXA-01A-01D	TARGET	Solid	Wilms tumor	WT	4	No	WT	3.26575
PAECCE	TARGET-20-PAECCE-09A-01D	TARGET	Heme	Acute myeloid leukemia	AML	1	No	WT	2.46575
PAEDKB	TARGET-20-PAEDKB-09A-01D	TARGET	Heme	Acute myeloid leukemia	AML	2	No	WT	2.23288
PAEERJ	TARGET-20-PAEERJ-09A-01D	TARGET	Heme	Acute myeloid leukemia	AML	2	No	WT	13.9233
PAEFGR	TARGET-20-PAEFGR-09A-01D	TARGET	Heme	Acute myeloid leukemia	AML	3	No	WT	1.50411
PAEFGT	TARGET-20-PAEFGT-09A-01D	TARGET	Heme	Acute myeloid leukemia	AML	0	No	WT	14.937
PAEIKD	TARGET-20-PAEIKD-09A-01D	TARGET	Heme	Acute myeloid leukemia	AML	3	No	WT	0.772603
PAISNS	TARGET-30-PAISNS-01A-01D	TARGET	Solid	Neuroblastoma	NBL	12	No	WT	2.93151
PAIVZR	TARGET-30-PAIVZR-01A-01D	TARGET	Solid	Neuroblastoma	NBL	11	No	WT	3.36164
PAIXFZ	TARGET-30-PAIXFZ-01A-01D	TARGET	Solid	Neuroblastoma	NBL	2	No	WT	0.164384
PAIXPH	TARGET-10-PAIXPH-03A-01D	TARGET	Heme	B-acute lymphoblastic leukemia	BALL	12	No	WT	4.79726
PAJLKR	TARGET-50-PAJLKR-01A-01D	TARGET	Solid	Wilms tumor	WT	8	No	WT	6.15616
PAJLLF	TARGET-50-PAJLLF-01A-01D	TARGET	Solid	Wilms tumor	WT	118	Yes	Alt	6.63836
PAJLNJ	TARGET-50-PAJLNJ-01A-01D	TARGET	Solid	Wilms tumor	WT	2	No	WT	0.890411
PAJLPX	TARGET-50-PAJLPX-01A-01D	TARGET	Solid	Wilms tumor	WT	5	No	Alt	7.40274
PAJLSP	TARGET-50-PAJLSP-01A-01D	TARGET	Solid	Wilms tumor	WT	3	No	WT	1.93425
PAJLTH	TARGET-50-PAJLTH-01A-01D	TARGET	Solid	Wilms tumor	WT	34	Yes	WT	7.72329
PAJLTI	TARGET-50-PAJLTI-01A-01D	TARGET	Solid	Wilms tumor	WT	2	No	WT	2.63288
PAJMEL	TARGET-50-PAJMEL-01A-01D	TARGET	Solid	Wilms tumor	WT	1	No	WT	3.66027
PAJMEN	TARGET-50-PAJMEN-01A-01D	TARGET	Solid	Wilms tumor	WT	3	No	WT	4.13151
PAJMEP	TARGET-50-PAJMEP-01A-01D	TARGET	Solid	Wilms tumor	WT	2	No	WT	1.83562
PAJMFY	TARGET-50-PAJMFY-01A-01D	TARGET	Solid	Wilms tumor	WT	4	No	WT	5.11781
PAJMJK	TARGET-50-PAJMJK-01A-01D	TARGET	Solid	Wilms tumor	WT	1	No	WT	1.27671
PAJMKI	TARGET-50-PAJMKI-01A-01D	TARGET	Solid	Wilms tumor	WT	60	Yes	Alt	5.93973
PAJMKJ	TARGET-50-PAJMKJ-01A-01D	TARGET	Solid	Wilms tumor	WT	4	No	WT	0.756164
PAJMLI	TARGET-50-PAJMLI-01A-01D	TARGET	Solid	Wilms tumor	WT	2	No	WT	3.67671
PAJMMY	TARGET-50-PAJMMY-01A-01D	TARGET	Solid	Wilms tumor	WT	5	No	WT	5.35068
PAJMRL	TARGET-50-PAJMRL-01A-01D	TARGET	Solid	Wilms tumor	WT	94	Yes	WT	4.61644
PAJMVU	TARGET-50-PAJMVU-01A-01D	TARGET	Solid	Wilms tumor	WT	8	No	WT	4.48767
PAJMXF	TARGET-50-PAJMXF-01A-01D	TARGET	Solid	Wilms tumor	WT	6	No	WT	4.52055
PAJNAA	TARGET-50-PAJNAA-01A-01D	TARGET	Solid	Wilms tumor	WT	135	Yes	WT	9.11507
PAJNAV	TARGET-50-PAJNAV-01A-01D	TARGET	Solid	Wilms tumor	WT	9	No	WT	3.96986
PAJNCC	TARGET-50-PAJNCC-01A-01D	TARGET	Solid	Wilms tumor	WT	11	No	WT	2.18356
PAJNCJ	TARGET-50-PAJNCJ-01A-01D	TARGET	Solid	Wilms tumor	WT	1	No	WT	4.8274
PAJNDU	TARGET-50-PAJNDU-01A-01D	TARGET	Solid	Wilms tumor	WT	0	No	WT	6.46575
PAJNEC	TARGET-50-PAJNEC-01A-01D	TARGET	Solid	Wilms tumor	WT	4	No	WT	4.03836
PAJNJJ	TARGET-50-PAJNJJ-01A-01D	TARGET	Solid	Wilms tumor	WT	6	No	WT	15.611
PAJNNC	TARGET-50-PAJNNC-01A-01D	TARGET	Solid	Wilms tumor	WT	2	No	WT	0.769863
PAJNRL	TARGET-50-PAJNRL-01A-01D	TARGET	Solid	Wilms tumor	WT	3	No	WT	4.04384
PAJNSL	TARGET-50-PAJNSL-01A-01D	TARGET	Solid	Wilms tumor	WT	1	No	WT	0.438356
PAJNUS	TARGET-50-PAJNUS-01A-01D	TARGET	Solid	Wilms tumor	WT	1	No	WT	2.43014
PAJNYT	TARGET-50-PAJNYT-01A-02D	TARGET	Solid	Wilms tumor	WT	3	No	WT	2.10411
PAJNZI	TARGET-50-PAJNZI-01A-01D	TARGET	Solid	Wilms tumor	WT	29	No	Alt	7.7863
PAJNZK	TARGET-50-PAJNZK-01A-01D	TARGET	Solid	Wilms tumor	WT	4	No	WT	4.19726
PAJNZS	TARGET-50-PAJNZS-01A-01D	TARGET	Solid	Wilms tumor	WT	23	No	Alt	4.90137
PAJNZU	TARGET-50-PAJNZU-01A-01D	TARGET	Solid	Wilms tumor	WT	9	No	WT	2.65753
PAJPAR	TARGET-50-PAJPAR-01A-01D	TARGET	Solid	Wilms tumor	WT	107	Yes	Alt	5.34247
PAJPAU	TARGET-50-PAJPAU-01A-01D	TARGET	Solid	Wilms tumor	WT	0	No	WT	3.80548
PAJPEW	TARGET-50-PAJPEW-01A-01D	TARGET	Solid	Wilms tumor	WT	39	Yes	WT	13.9233
PAJPGY	TARGET-50-PAJPGY-01A-01D	TARGET	Solid	Wilms tumor	WT	9	No	WT	5.8137
PAJPHA	TARGET-50-PAJPHA-01A-01D	TARGET	Solid	Wilms tumor	WT	7	No	WT	3.07945
PAKERZ	TARGET-20-PAKERZ-09A-01D	TARGET	Heme	Acute myeloid leukemia	AML	36	Yes	WT	2.8
PAKFME	TARGET-50-PAKFME-01A-01D	TARGET	Solid	Wilms tumor	WT	12	No	WT	4.69315
PAKFVX	TARGET-40-PAKFVX-01A-01D	TARGET	Solid	Osteosarcoma	OS	617	Yes	WT	14.8137
PAKGED	TARGET-50-PAKGED-01A-01D	TARGET	Solid	Wilms tumor	WT	155	Yes	WT	7.69589
PAKHZT	TARGET-10-PAKHZT-03A-01D	TARGET	Heme	B-acute lymphoblastic leukemia	BALL	19	No	WT	13.9205
PAKIWK	TARGET-20-PAKIWK-09A-01D	TARGET	Heme	Acute myeloid leukemia	AML	2	No	WT	3.41918
PAKIYW	TARGET-20-PAKIYW-09A-01D	TARGET	Heme	Acute myeloid leukemia	AML	4	No	WT	0.446575
PAKKCA	TARGET-10-PAKKCA-03A-01D	TARGET	Heme	B-acute lymphoblastic leukemia	BALL	22	No	WT	11.6521
PAKKSE	TARGET-50-PAKKSE-01A-01D	TARGET	Solid	Wilms tumor	WT	2	No	WT	2.32055
PAKKXB	TARGET-10-PAKKXB-03A-01D	TARGET	Heme	B-acute lymphoblastic leukemia	BALL	17	No	WT	14.5479
PAKLPD	TARGET-20-PAKLPD-09A-03D	TARGET	Heme	Acute myeloid leukemia	AML	2	No	WT	0.40274
PAKMUB	TARGET-50-PAKMUB-01A-02D	TARGET	Solid	Wilms tumor	WT	4	No	WT	6.60822
PAKMVD	TARGET-10-PAKMVD-09A-01D	TARGET	Heme	B-acute lymphoblastic leukemia	BALL	2	No	WT	1.43288
PAKNAL	TARGET-50-PAKNAL-01A-01D	TARGET	Solid	Wilms tumor	WT	3	No	WT	5.67123
PAKNRX	TARGET-50-PAKNRX-01A-01D	TARGET	Solid	Wilms tumor	WT	28	Yes	WT	4.89041
PAKNTW	TARGET-50-PAKNTW-01A-02D	TARGET	Solid	Wilms tumor	WT	3	No	WT	13.0932
PAKNXS	TARGET-50-PAKNXS-01A-01D	TARGET	Solid	Wilms tumor	WT	28	Yes	WT	3.41096
PAKRSL	TARGET-10-PAKRSL-03A-01D	TARGET	Heme	B-acute lymphoblastic leukemia	BALL	11	No	WT	13.7205
PAKRVH	TARGET-50-PAKRVH-01A-01D	TARGET	Solid	Wilms tumor	WT	13	No	WT	7.47397
PAKRZW	TARGET-50-PAKRZW-01A-01D	TARGET	Solid	Wilms tumor	WT	1	No	WT	6.13151
PAKSWW	TARGET-10-PAKSWW-09A-01D	TARGET	Heme	B-acute lymphoblastic leukemia	BALL	6	No	Alt	15.1123
PAKTCX	TARGET-20-PAKTCX-09A-01D	TARGET	Heme	Acute myeloid leukemia	AML	2	No	WT	8.93699
PAKUIT	TARGET-50-PAKUIT-01A-01D	TARGET	Solid	Wilms tumor	WT	110	Yes	WT	3.3863
PAKVGI	TARGET-20-PAKVGI-09A-01D	TARGET	Heme	Acute myeloid leukemia	AML	10	No	WT	1.76712
PAKVKK	TARGET-10-PAKVKK-03A-01D	TARGET	Heme	B-acute lymphoblastic leukemia	BALL	4	No	WT	14.3836
PAKWPM	TARGET-50-PAKWPM-01A-01D	TARGET	Solid	Wilms tumor	WT	25	Yes	WT	5.24384
PAKYEP	TARGET-10-PAKYEP-09A-01D	TARGET	Heme	B-acute lymphoblastic leukemia	BALL	17	No	WT	2.70685
PAKYFC	TARGET-50-PAKYFC-01A-01D	TARGET	Solid	Wilms tumor	WT	3	No	WT	2.92877
PAKYKZ	TARGET-10-PAKYKZ-03A-01D	TARGET	Heme	B-acute lymphoblastic leukemia	BALL	14	No	WT	1.93151
PAKZER	TARGET-50-PAKZER-01A-01D	TARGET	Solid	Wilms tumor	WT	7	No	WT	6.22192
PAKZHF	TARGET-50-PAKZHF-01A-01D	TARGET	Solid	Wilms tumor	WT	3	No	WT	3.5863
PALDWP	TARGET-50-PALDWP-01A-01D	TARGET	Solid	Wilms tumor	WT	3	No	WT	5.76438
PALERC	TARGET-50-PALERC-01A-01D	TARGET	Solid	Wilms tumor	WT	2	No	WT	0.427397
PALEZT	TARGET-50-PALEZT-01A-01D	TARGET	Solid	Wilms tumor	WT	6	No	WT	12.0466
PALFYN	TARGET-40-PALFYN-01A-01D	TARGET	Solid	Osteosarcoma	OS	284	Yes	Alt	13.263
PALGAZ	TARGET-50-PALGAZ-01A-01D	TARGET	Solid	Wilms tumor	WT	18	No	WT	0.608219
PALGVY	TARGET-50-PALGVY-01A-01D	TARGET	Solid	Wilms tumor	WT	1	No	WT	3.23836
PALHRL	TARGET-40-PALHRL-01A-01D	TARGET	Solid	Osteosarcoma	OS	481	Yes	Alt	16.4904
PALJCF	TARGET-10-PALJCF-09A-01D	TARGET	Heme	B-acute lymphoblastic leukemia	BALL	4	No	WT	3.49315
PALJDL	TARGET-10-PALJDL-09A-01D	TARGET	Heme	B-acute lymphoblastic leukemia	BALL	10	No	WT	3.19726
PALKCW	TARGET-50-PALKCW-01A-01D	TARGET	Solid	Wilms tumor	WT	0	No	WT	5.19178
PALKDP	TARGET-40-PALKDP-01A-01D	TARGET	Solid	Osteosarcoma	OS	248	Yes	Alt	9.28219
PALKMM	TARGET-10-PALKMM-03A-01D	TARGET	Heme	B-acute lymphoblastic leukemia	BALL	70	No	WT	12.5616
PALKRS	TARGET-50-PALKRS-01A-01D	TARGET	Solid	Wilms tumor	WT	9	No	WT	5.48767
PALKTY	TARGET-10-PALKTY-03A-01D	TARGET	Heme	B-acute lymphoblastic leukemia	BALL	12	No	WT	6.09041
PALLFB	TARGET-50-PALLFB-01A-01D	TARGET	Solid	Wilms tumor	WT	29	No	WT	7.88767
PALLSD	TARGET-10-PALLSD-03A-01D	TARGET	Heme	B-acute lymphoblastic leukemia	BALL	18	No	WT	14.1836
PALNTB	TARGET-10-PALNTB-09A-01D	TARGET	Heme	B-acute lymphoblastic leukemia	BALL	11	No	WT	8.70959
PALNVP	TARGET-30-PALNVP-01A-01D	TARGET	Solid	Neuroblastoma	NBL	5	No	WT	3.16438
PALTWS	TARGET-10-PALTWS-09A-01D	TARGET	Heme	B-acute lymphoblastic leukemia	BALL	16	No	WT	14.2301
PALUAH	TARGET-10-PALUAH-03A-01D	TARGET	Heme	B-acute lymphoblastic leukemia	BALL	12	No	WT	2.4137
PALULW	TARGET-10-PALULW-03A-01D	TARGET	Heme	B-acute lymphoblastic leukemia	BALL	9	No	WT	1.95342
PALWWX	TARGET-40-PALWWX-01A-01D	TARGET	Solid	Osteosarcoma	OS	71	No	Alt	12.2301
PALXTB	TARGET-30-PALXTB-01A-01D	TARGET	Solid	Neuroblastoma	NBL	8	No	WT	1.73973
PALZVV	TARGET-10-PALZVV-03A-01D	TARGET	Heme	B-acute lymphoblastic leukemia	BALL	4	No	WT	16.3123
PAMDRM	TARGET-10-PAMDRM-09A-01D	TARGET	Heme	B-acute lymphoblastic leukemia	BALL	9	No	WT	7.87671
PAMEKS	TARGET-40-PAMEKS-01A-01D	TARGET	Solid	Osteosarcoma	OS	231	Yes	Alt	10.8
PAMKZB	TARGET-10-PAMKZB-09A-01D	TARGET	Heme	B-acute lymphoblastic leukemia	BALL	5	No	Alt	14.8767
PAMNLH	TARGET-30-PAMNLH-01A-01D	TARGET	Solid	Neuroblastoma	NBL	28	No	WT	4.19452
PAMVKZ	TARGET-20-PAMVKZ-09A-03D	TARGET	Heme	Acute myeloid leukemia	AML	2	No	WT	16.2575
PAMXHJ	TARGET-10-PAMXHJ-09B-01D	TARGET	Heme	B-acute lymphoblastic leukemia	BALL	15	No	WT	6.07945
PAMXSP	TARGET-10-PAMXSP-09A-01D	TARGET	Heme	B-acute lymphoblastic leukemia	BALL	9	No	WT	3.35068
PAMYAS	TARGET-20-PAMYAS-09A-02D	TARGET	Heme	Acute myeloid leukemia	AML	4	No	WT	10.8822
PAMYGX	TARGET-20-PAMYGX-09A-03D	TARGET	Heme	Acute myeloid leukemia	AML	4	No	WT	3.44932
PAMYJX	TARGET-20-PAMYJX-09A-02D	TARGET	Heme	Acute myeloid leukemia	AML	2	No	WT	12.6219
PANBZH	TARGET-20-PANBZH-09A-03D	TARGET	Heme	Acute myeloid leukemia	AML	4	No	WT	10.7425
PANCVR	TARGET-10-PANCVR-03A-01D	TARGET	Heme	B-acute lymphoblastic leukemia	BALL	18	No	WT	6.38082
PANDWE	TARGET-10-PANDWE-03A-01D	TARGET	Heme	B-acute lymphoblastic leukemia	BALL	18	No	WT	14.2822
PANEUH	TARGET-10-PANEUH-09A-01D	TARGET	Heme	B-acute lymphoblastic leukemia	BALL	2	No	WT	1.77534
PANFMG	TARGET-20-PANFMG-09A-03D	TARGET	Heme	Acute myeloid leukemia	AML	4	No	WT	3.91781
PANFNZ	TARGET-10-PANFNZ-09A-01D	TARGET	Heme	B-acute lymphoblastic leukemia	BALL	2	No	WT	4.0274
PANGCM	TARGET-20-PANGCM-03A-03D	TARGET	Heme	Acute myeloid leukemia	AML	2	No	WT	8.86301
PANGIF	TARGET-10-PANGIF-09A-01D	TARGET	Heme	B-acute lymphoblastic leukemia	BALL	5	No	WT	11.1973
PANGJY	TARGET-20-PANGJY-09A-03D	TARGET	Heme	Acute myeloid leukemia	AML	0	No	WT	1.6274
PANGPE	TARGET-40-PANGPE-01A-01D	TARGET	Solid	Osteosarcoma	OS	163	Yes	Alt	13.1342
PANGTF	TARGET-20-PANGTF-09A-02D	TARGET	Heme	Acute myeloid leukemia	AML	3	No	WT	15.9288
PANHYK	TARGET-20-PANHYK-09A-03D	TARGET	Heme	Acute myeloid leukemia	AML	2	No	WT	6.00274
PANIEU	TARGET-10-PANIEU-09A-01D	TARGET	Heme	B-acute lymphoblastic leukemia	BALL	8	No	WT	7.73425
PANINI	TARGET-20-PANINI-09A-03D	TARGET	Heme	Acute myeloid leukemia	AML	1	No	WT	16.7616
PANJWJ	TARGET-10-PANJWJ-09A-01D	TARGET	Heme	B-acute lymphoblastic leukemia	BALL	4	No	Alt	11.0082
PANKAK	TARGET-10-PANKAK-09A-01D	TARGET	Heme	B-acute lymphoblastic leukemia	BALL	6	No	WT	6.41644
PANKDT	TARGET-10-PANKDT-09A-01D	TARGET	Heme	B-acute lymphoblastic leukemia	BALL	8	No	WT	10.0795
PANKFG	TARGET-20-PANKFG-09A-03D	TARGET	Heme	Acute myeloid leukemia	AML	2	No	WT	1.11781
PANKFZ	TARGET-20-PANKFZ-09A-02D	TARGET	Heme	Acute myeloid leukemia	AML	2	No	WT	1.89041
PANKGK	TARGET-10-PANKGK-09A-01D	TARGET	Heme	B-acute lymphoblastic leukemia	BALL	9	No	WT	12.7534
PANKKE	TARGET-20-PANKKE-09A-03D	TARGET	Heme	Acute myeloid leukemia	AML	2	No	WT	0.715068
PANKMB	TARGET-10-PANKMB-09A-01D	TARGET	Heme	B-acute lymphoblastic leukemia	BALL	46	No	WT	8.21918
PANKNB	TARGET-20-PANKNB-09A-02D	TARGET	Heme	Acute myeloid leukemia	AML	4	No	WT	17.6986
PANKRG	TARGET-10-PANKRG-03A-01D	TARGET	Heme	B-acute lymphoblastic leukemia	BALL	0	No	WT	1.18082
PANLET	TARGET-30-PANLET-01A-01D	TARGET	Solid	Neuroblastoma	NBL	21	No	WT	5.40548
PANLIC	TARGET-10-PANLIC-09B-01D	TARGET	Heme	B-acute lymphoblastic leukemia	BALL	43	No	WT	14.8521
PANLIR	TARGET-20-PANLIR-09A-02D	TARGET	Heme	Acute myeloid leukemia	AML	1	No	WT	16.1233
PANLIZ	TARGET-20-PANLIZ-09A-02D	TARGET	Heme	Acute myeloid leukemia	AML	5	No	WT	8.49863
PANLKB	TARGET-20-PANLKB-09A-03D	TARGET	Heme	Acute myeloid leukemia	AML	5	No	WT	4.59726
PANLLX	TARGET-20-PANLLX-09A-01D	TARGET	Heme	Acute myeloid leukemia	AML	2	No	WT	12.4904
PANLXM	TARGET-20-PANLXM-09A-02D	TARGET	Heme	Acute myeloid leukemia	AML	1	No	WT	10.2685
PANMEM	TARGET-20-PANMEM-03A-01D	TARGET	Heme	Acute myeloid leukemia	AML	2	No	WT	0.487671
PANNHB	TARGET-20-PANNHB-09A-03D	TARGET	Heme	Acute myeloid leukemia	AML	3	No	WT	4.06027
PANNJI	TARGET-20-PANNJI-09A-04D	TARGET	Heme	Acute myeloid leukemia	AML	2	No	WT	14.1836
PANNMS	TARGET-30-PANNMS-01A-01D	TARGET	Solid	Neuroblastoma	NBL	9	No	WT	2.9589
PANPJI	TARGET-10-PANPJI-09B-01D	TARGET	Heme	B-acute lymphoblastic leukemia	BALL	4	No	WT	17.1781
PANPJW	TARGET-10-PANPJW-09A-01D	TARGET	Heme	B-acute lymphoblastic leukemia	BALL	3	No	Alt	12.5452
PANPLS	TARGET-20-PANPLS-03A-05D	TARGET	Heme	Acute myeloid leukemia	AML	2	No	WT	1.92603
PANPTM	TARGET-20-PANPTM-09A-02D	TARGET	Heme	Acute myeloid leukemia	AML	4	No	Alt	16.0356
PANPUM	TARGET-40-PANPUM-01A-01D	TARGET	Solid	Osteosarcoma	OS	136	Yes	Alt	16.4274
PANRAL	TARGET-10-PANRAL-03A-01D	TARGET	Heme	B-acute lymphoblastic leukemia	BALL	4	No	WT	2.11233
PANRDC	TARGET-10-PANRDC-03A-01D	TARGET	Heme	B-acute lymphoblastic leukemia	BALL	9	No	WT	1.47671
PANRVJ	TARGET-30-PANRVJ-01A-01D	TARGET	Solid	Neuroblastoma	NBL	80	Yes	WT	13.0986
PANRWG	TARGET-10-PANRWG-09B-01D	TARGET	Heme	B-acute lymphoblastic leukemia	BALL	8	No	WT	2.67945
PANRYM	TARGET-10-PANRYM-09A-01D	TARGET	Heme	B-acute lymphoblastic leukemia	BALL	1	No	WT	2.33425
PANSBH	TARGET-20-PANSBH-09A-02D	TARGET	Heme	Acute myeloid leukemia	AML	3	No	WT	1.34521
PANSDA	TARGET-10-PANSDA-09A-01D	TARGET	Heme	B-acute lymphoblastic leukemia	BALL	12	No	Alt	12.6466
PANSFD	TARGET-10-PANSFD-03A-01D	TARGET	Heme	B-acute lymphoblastic leukemia	BALL	13	No	WT	5.44384
PANSHK	TARGET-10-PANSHK-09A-01D	TARGET	Heme	B-acute lymphoblastic leukemia	BALL	27	No	WT	2.29315
PANSIA	TARGET-10-PANSIA-09A-01D	TARGET	Heme	B-acute lymphoblastic leukemia	BALL	6	No	WT	5.59178
PANSPW	TARGET-10-PANSPW-09A-01D	TARGET	Heme	B-acute lymphoblastic leukemia	BALL	21	No	WT	13.1452
PANSUL	TARGET-10-PANSUL-09A-01D	TARGET	Heme	B-acute lymphoblastic leukemia	BALL	28	No	WT	2.4274
PANSXG	TARGET-10-PANSXG-03A-01D	TARGET	Heme	B-acute lymphoblastic leukemia	BALL	6	No	WT	7.60274
PANTNA	TARGET-20-PANTNA-09A-02D	TARGET	Heme	Acute myeloid leukemia	AML	7	No	WT	17.5781
PANUHA	TARGET-10-PANUHA-09A-01D	TARGET	Heme	B-acute lymphoblastic leukemia	BALL	21	No	WT	3.56712
PANUKN	TARGET-10-PANUKN-09A-01D	TARGET	Heme	B-acute lymphoblastic leukemia	BALL	15	No	WT	16.3205
PANURW	TARGET-10-PANURW-09A-01D	TARGET	Heme	B-acute lymphoblastic leukemia	BALL	37	No	WT	15.337
PANUSN	TARGET-10-PANUSN-09A-01D	TARGET	Heme	B-acute lymphoblastic leukemia	BALL	12	No	WT	2.85753
PANUTB	TARGET-20-PANUTB-09A-01D	TARGET	Heme	Acute myeloid leukemia	AML	5	No	WT	15.3068
PANUUA	TARGET-20-PANUUA-09A-03D	TARGET	Heme	Acute myeloid leukemia	AML	4	No	WT	14.8082
PANUUF	TARGET-10-PANUUF-09B-01D	TARGET	Heme	B-acute lymphoblastic leukemia	BALL	9	No	WT	11.0384
PANVGE	TARGET-20-PANVGE-09A-02D	TARGET	Heme	Acute myeloid leukemia	AML	3	No	WT	14.6466
PANVGP	TARGET-20-PANVGP-09A-03D	TARGET	Heme	Acute myeloid leukemia	AML	6	No	WT	13.5616
PANVUF	TARGET-20-PANVUF-09A-03D	TARGET	Heme	Acute myeloid leukemia	AML	3	No	WT	5.2274
PANVYR	TARGET-10-PANVYR-03A-01D	TARGET	Heme	B-acute lymphoblastic leukemia	BALL	7	No	WT	16.8219
PANWFL	TARGET-10-PANWFL-09A-01D	TARGET	Heme	B-acute lymphoblastic leukemia	BALL	7	No	WT	4.1
PANWHJ	TARGET-10-PANWHJ-09A-01D	TARGET	Heme	B-acute lymphoblastic leukemia	BALL	9	No	WT	3.09863
PANWHP	TARGET-20-PANWHP-09A-02D	TARGET	Heme	Acute myeloid leukemia	AML	2	No	WT	5.07397
PANWHW	TARGET-10-PANWHW-03A-01D	TARGET	Heme	B-acute lymphoblastic leukemia	BALL	15	No	WT	4.02192
PANWVW	TARGET-10-PANWVW-09A-01D	TARGET	Heme	B-acute lymphoblastic leukemia	BALL	6	No	WT	2.95068
PANWYH	TARGET-10-PANWYH-09A-01D	TARGET	Heme	B-acute lymphoblastic leukemia	BALL	11	No	WT	4.89315
PANWYK	TARGET-10-PANWYK-03A-01D	TARGET	Heme	B-acute lymphoblastic leukemia	BALL	3	No	WT	15.3233
PANXDB	TARGET-10-PANXDB-03A-01D	TARGET	Heme	B-acute lymphoblastic leukemia	BALL	34	No	WT	7.98904
PANXDR	TARGET-10-PANXDR-09A-01D	TARGET	Heme	B-acute lymphoblastic leukemia	BALL	2	No	WT	3.25753
PANXPE	TARGET-10-PANXPE-03A-01D	TARGET	Heme	B-acute lymphoblastic leukemia	BALL	2	No	WT	3.72
PANXSC	TARGET-40-PANXSC-01A-01D	TARGET	Solid	Osteosarcoma	OS	239	No	Alt	15.1918
PANYEJ	TARGET-10-PANYEJ-09A-01D	TARGET	Heme	B-acute lymphoblastic leukemia	BALL	2	No	WT	1.86027
PANYGB	TARGET-10-PANYGB-09A-01D	TARGET	Heme	B-acute lymphoblastic leukemia	BALL	7	No	WT	7.63836
PANYGP	TARGET-20-PANYGP-09A-02D	TARGET	Heme	Acute myeloid leukemia	AML	3	No	WT	5.6411
PANYNR	TARGET-20-PANYNR-09A-01D	TARGET	Heme	Acute myeloid leukemia	AML	3	No	WT	9.06849
PANYSN	TARGET-20-PANYSN-03A-02D	TARGET	Heme	Acute myeloid leukemia	AML	1	No	WT	17.726
PANYYV	TARGET-10-PANYYV-03A-01D	TARGET	Heme	B-acute lymphoblastic leukemia	BALL	3	No	WT	3.35
PANYZE	TARGET-10-PANYZE-09A-01D	TARGET	Heme	B-acute lymphoblastic leukemia	BALL	8	No	WT	4.05205
PANZKA	TARGET-20-PANZKA-09A-02D	TARGET	Heme	Acute myeloid leukemia	AML	3	No	WT	1.74521
PANZPJ	TARGET-10-PANZPJ-09A-01D	TARGET	Heme	B-acute lymphoblastic leukemia	BALL	15	No	WT	13.0301
PANZWB	TARGET-20-PANZWB-09A-03D	TARGET	Heme	Acute myeloid leukemia	AML	6	No	WT	13.5123
PANZXC	TARGET-10-PANZXC-09A-01D	TARGET	Heme	B-acute lymphoblastic leukemia	BALL	27	Yes	WT	2.02466
PANZXZ	TARGET-10-PANZXZ-09A-01D	TARGET	Heme	B-acute lymphoblastic leukemia	BALL	6	No	WT	13.274
PAPAGK	TARGET-10-PAPAGK-09A-01D	TARGET	Heme	B-acute lymphoblastic leukemia	BALL	31	No	WT	2.33699
PAPAIZ	TARGET-10-PAPAIZ-09A-01D	TARGET	Heme	B-acute lymphoblastic leukemia	BALL	2	No	WT	6.45479
PAPAWN	TARGET-20-PAPAWN-09A-02D	TARGET	Heme	Acute myeloid leukemia	AML	5	No	WT	5.90137
PAPBEJ	TARGET-20-PAPBEJ-09A-02D	TARGET	Heme	Acute myeloid leukemia	AML	27	Yes	WT	1.00548
PAPBES	TARGET-10-PAPBES-03A-01D	TARGET	Heme	B-acute lymphoblastic leukemia	BALL	0	No	WT	2.22466
PAPBFN	TARGET-10-PAPBFN-09A-01D	TARGET	Heme	B-acute lymphoblastic leukemia	BALL	1	No	WT	10.8932
PAPBSE	TARGET-10-PAPBSE-09A-01D	TARGET	Heme	B-acute lymphoblastic leukemia	BALL	5	No	WT	14.1452
PAPBSY	TARGET-10-PAPBSY-09A-01D	TARGET	Heme	B-acute lymphoblastic leukemia	BALL	11	No	WT	2.41918
PAPCTS	TARGET-30-PAPCTS-01A-01D	TARGET	Solid	Neuroblastoma	NBL	16	No	WT	5.50137
PAPCUR	TARGET-10-PAPCUR-09A-01D	TARGET	Heme	B-acute lymphoblastic leukemia	BALL	7	No	WT	3.00822
PAPCVZ	TARGET-10-PAPCVZ-09A-01D	TARGET	Heme	B-acute lymphoblastic leukemia	BALL	9	No	Alt	5.02
PAPCXR	TARGET-10-PAPCXR-09A-01D	TARGET	Heme	B-acute lymphoblastic leukemia	BALL	12	No	WT	15.6438
PAPDFU	TARGET-10-PAPDFU-09A-01D	TARGET	Heme	B-acute lymphoblastic leukemia	BALL	12	No	WT	10.011
PAPDJM	TARGET-10-PAPDJM-09A-01D	TARGET	Heme	B-acute lymphoblastic leukemia	BALL	1	No	WT	2.27
PAPDKJ	TARGET-10-PAPDKJ-09A-01D	TARGET	Heme	B-acute lymphoblastic leukemia	BALL	18	No	WT	3.96986
PAPDNB	TARGET-10-PAPDNB-03A-01D	TARGET	Heme	B-acute lymphoblastic leukemia	BALL	0	No	WT	16.2877
PAPDUF	TARGET-10-PAPDUF-09A-01D	TARGET	Heme	B-acute lymphoblastic leukemia	BALL	6	No	WT	3.33425
PAPDUV	TARGET-10-PAPDUV-09A-01D	TARGET	Heme	B-acute lymphoblastic leukemia	BALL	9	No	WT	5.44109
PAPDWT	TARGET-10-PAPDWT-09A-01D	TARGET	Heme	B-acute lymphoblastic leukemia	BALL	5	No	WT	5.88
PAPEAB	TARGET-10-PAPEAB-03A-01D	TARGET	Heme	B-acute lymphoblastic leukemia	BALL	1	No	WT	3.71
PAPEAV	TARGET-30-PAPEAV-01A-01D	TARGET	Solid	Neuroblastoma	NBL	19	Yes	WT	1.90685
PAPECF	TARGET-10-PAPECF-09A-01D	TARGET	Heme	B-acute lymphoblastic leukemia	BALL	5	No	WT	2.15068
PAPEJN	TARGET-10-PAPEJN-09A-01D	TARGET	Heme	B-acute lymphoblastic leukemia	BALL	30	No	WT	3.09315
PAPESW	TARGET-10-PAPESW-09B-01D	TARGET	Heme	B-acute lymphoblastic leukemia	BALL	8	No	WT	2.88767
PAPEWB	TARGET-10-PAPEWB-09A-01D	TARGET	Heme	B-acute lymphoblastic leukemia	BALL	18	No	WT	7.13973
PAPFWH	TARGET-10-PAPFWH-09A-01D	TARGET	Heme	B-acute lymphoblastic leukemia	BALL	19	No	WT	16.7205
PAPGFP	TARGET-10-PAPGFP-09A-01D	TARGET	Heme	B-acute lymphoblastic leukemia	BALL	8	No	WT	9.6411
PAPGNC	TARGET-10-PAPGNC-03A-01D	TARGET	Heme	B-acute lymphoblastic leukemia	BALL	10	No	WT	15.4849
PAPGYC	TARGET-10-PAPGYC-09A-01D	TARGET	Heme	B-acute lymphoblastic leukemia	BALL	5	No	WT	3.65753
PAPHCJ	TARGET-10-PAPHCJ-09A-01D	TARGET	Heme	B-acute lymphoblastic leukemia	BALL	4	No	WT	17.0137
PAPHEK	TARGET-10-PAPHEK-03B-01D	TARGET	Heme	B-acute lymphoblastic leukemia	BALL	2	No	WT	8.73
PAPHGD	TARGET-10-PAPHGD-09A-01D	TARGET	Heme	B-acute lymphoblastic leukemia	BALL	11	No	WT	1.78356
PAPHJF	TARGET-10-PAPHJF-09A-01D	TARGET	Heme	B-acute lymphoblastic leukemia	BALL	14	No	WT	6.87945
PAPHWH	TARGET-10-PAPHWH-09A-01D	TARGET	Heme	B-acute lymphoblastic leukemia	BALL	8	No	WT	14.3699
PAPICY	TARGET-30-PAPICY-01A-01D	TARGET	Solid	Neuroblastoma	NBL	1	No	WT	0.158904
PAPIDY	TARGET-10-PAPIDY-09A-01D	TARGET	Heme	B-acute lymphoblastic leukemia	BALL	13	No	WT	2.51507
PAPIGX	TARGET-10-PAPIGX-03A-01D	TARGET	Heme	B-acute lymphoblastic leukemia	BALL	15	No	WT	14.3315
PAPIJB	TARGET-10-PAPIJB-09A-01D	TARGET	Heme	B-acute lymphoblastic leukemia	BALL	4	No	WT	5.49
PAPIJM	TARGET-10-PAPIJM-09A-01D	TARGET	Heme	B-acute lymphoblastic leukemia	BALL	11	No	WT	10.9014
PAPIRZ	TARGET-10-PAPIRZ-09A-01D	TARGET	Heme	B-acute lymphoblastic leukemia	BALL	9	No	WT	13.4027
PAPISG	TARGET-10-PAPISG-03A-01D	TARGET	Heme	B-acute lymphoblastic leukemia	BALL	28	No	WT	14.2548
PAPJHB	TARGET-10-PAPJHB-09A-01D	TARGET	Heme	B-acute lymphoblastic leukemia	BALL	12	No	WT	5.49315
PAPJHR	TARGET-10-PAPJHR-09A-01D	TARGET	Heme	B-acute lymphoblastic leukemia	BALL	18	No	WT	11.0027
PAPJIB	TARGET-10-PAPJIB-09A-01D	TARGET	Heme	B-acute lymphoblastic leukemia	BALL	4	No	WT	2.47397
PAPJRR	TARGET-10-PAPJRR-09A-01D	TARGET	Heme	B-acute lymphoblastic leukemia	BALL	17	No	WT	7.8274
PAPJXI	TARGET-10-PAPJXI-09A-01D	TARGET	Heme	B-acute lymphoblastic leukemia	BALL	95	No	WT	8.90411
PAPKXS	TARGET-30-PAPKXS-01A-01D	TARGET	Solid	Neuroblastoma	NBL	19	No	Alt	6.97808
PAPLDL	TARGET-10-PAPLDL-09A-01D	TARGET	Heme	B-acute lymphoblastic leukemia	BALL	19	No	WT	7.33425
PAPLDM	TARGET-10-PAPLDM-09A-01D	TARGET	Heme	B-acute lymphoblastic leukemia	BALL	7	No	WT	3.08
PAPLTZ	TARGET-10-PAPLTZ-09A-01D	TARGET	Heme	B-acute lymphoblastic leukemia	BALL	39	No	WT	5.56164
PAPLUG	TARGET-10-PAPLUG-09A-01D	TARGET	Heme	B-acute lymphoblastic leukemia	BALL	9	No	WT	1.3863
PAPMFI	TARGET-10-PAPMFI-09A-01D	TARGET	Heme	B-acute lymphoblastic leukemia	BALL	15	No	WT	4.69
PAPMVB	TARGET-10-PAPMVB-09A-01D	TARGET	Heme	B-acute lymphoblastic leukemia	BALL	6	No	WT	1.91507
PAPMYD	TARGET-10-PAPMYD-03A-01D	TARGET	Heme	B-acute lymphoblastic leukemia	BALL	3	No	Alt	13.9808
PAPNMY	TARGET-10-PAPNMY-09A-01D	TARGET	Heme	B-acute lymphoblastic leukemia	BALL	65	No	WT	13.9973
PAPNVD	TARGET-40-PAPNVD-01A-01D	TARGET	Solid	Osteosarcoma	OS	238	Yes	Alt	14.4904
PAPPGN	TARGET-10-PAPPGN-03A-01D	TARGET	Heme	B-acute lymphoblastic leukemia	BALL	6	No	WT	1.08
PAPRCS	TARGET-10-PAPRCS-09A-01D	TARGET	Heme	B-acute lymphoblastic leukemia	BALL	40	No	WT	14.1014
PAPRFE	TARGET-10-PAPRFE-09A-01D	TARGET	Heme	B-acute lymphoblastic leukemia	BALL	4	No	WT	2.57534
PAPSEI	TARGET-30-PAPSEI-01A-01D	TARGET	Solid	Neuroblastoma	NBL	12	No	WT	1.56986
PAPSKM	TARGET-30-PAPSKM-01A-01D	TARGET	Solid	Neuroblastoma	NBL	47	Yes	WT	3.64384
PAPSPG	TARGET-10-PAPSPG-09A-01D	TARGET	Heme	B-acute lymphoblastic leukemia	BALL	8	No	WT	13.1014
PAPSPN	TARGET-10-PAPSPN-09A-01D	TARGET	Heme	B-acute lymphoblastic leukemia	BALL	15	No	WT	11.4329
PAPTAN	TARGET-30-PAPTAN-01A-01D	TARGET	Solid	Neuroblastoma	NBL	14	No	WT	4.00548
PAPTDH	TARGET-30-PAPTDH-01A-01D	TARGET	Solid	Neuroblastoma	NBL	2	No	WT	0.030137
PAPTFZ	TARGET-30-PAPTFZ-01A-01D	TARGET	Solid	Neuroblastoma	NBL	9	No	WT	1.54521
PAPTHJ	TARGET-10-PAPTHJ-03A-01D	TARGET	Heme	B-acute lymphoblastic leukemia	BALL	2	No	WT	3.34521
PAPTIP	TARGET-30-PAPTIP-01A-01D	TARGET	Solid	Neuroblastoma	NBL	39	Yes	WT	3.30959
PAPTLD	TARGET-30-PAPTLD-01A-01D	TARGET	Solid	Neuroblastoma	NBL	36	No	WT	3.40822
PAPTLM	TARGET-10-PAPTLM-09A-01D	TARGET	Heme	B-acute lymphoblastic leukemia	BALL	8	No	WT	1.86027
PAPTLV	TARGET-30-PAPTLV-01A-01D	TARGET	Solid	Neuroblastoma	NBL	8	No	WT	1.75616
PAPTLY	TARGET-30-PAPTLY-01A-01D	TARGET	Solid	Neuroblastoma	NBL	6	No	WT	4.14795
PAPTMM	TARGET-30-PAPTMM-01A-01D	TARGET	Solid	Neuroblastoma	NBL	13	Yes	WT	1.53151
PAPUAR	TARGET-30-PAPUAR-01A-01D	TARGET	Solid	Neuroblastoma	NBL	0	No	WT	1.41096
PAPUNH	TARGET-30-PAPUNH-01A-01D	TARGET	Solid	Neuroblastoma	NBL	6	No	WT	9.38356
PAPUTN	TARGET-30-PAPUTN-01A-01D	TARGET	Solid	Neuroblastoma	NBL	80	Yes	Alt	3.35068
PAPUWY	TARGET-30-PAPUWY-01A-01D	TARGET	Solid	Neuroblastoma	NBL	18	No	WT	5.35616
PAPVCN	TARGET-20-PAPVCN-09A-03D	TARGET	Heme	Acute myeloid leukemia	AML	1	No	WT	11.5918
PAPVDV	TARGET-20-PAPVDV-09A-03D	TARGET	Heme	Acute myeloid leukemia	AML	3	No	WT	6.35068
PAPVEB	TARGET-30-PAPVEB-01A-01D	TARGET	Solid	Neuroblastoma	NBL	11	No	WT	4.71233
PAPVFD	TARGET-30-PAPVFD-01A-01D	TARGET	Solid	Neuroblastoma	NBL	18	No	WT	5.3726
PAPVNW	TARGET-10-PAPVNW-09A-01D	TARGET	Heme	B-acute lymphoblastic leukemia	BALL	8	No	WT	1.06301
PAPVRN	TARGET-30-PAPVRN-01A-01D	TARGET	Solid	Neuroblastoma	NBL	45	No	WT	6.30137
PAPVTA	TARGET-10-PAPVTA-09A-01D	TARGET	Heme	B-acute lymphoblastic leukemia	BALL	14	No	WT	2.79452
PAPVXS	TARGET-30-PAPVXS-01A-01D	TARGET	Solid	Neuroblastoma	NBL	51	Yes	WT	3.74247
PAPVZK	TARGET-20-PAPVZK-09A-03D	TARGET	Heme	Acute myeloid leukemia	AML	2	No	WT	15.9507
PAPWHS	TARGET-20-PAPWHS-09A-03D	TARGET	Heme	B-acute lymphoblastic leukemia	BALL	2	No	WT	13.2932
PAPWUC	TARGET-30-PAPWUC-01A-01D	TARGET	Solid	Neuroblastoma	NBL	13	No	WT	2.69315
PAPXGT	TARGET-40-PAPXGT-01A-01D	TARGET	Solid	Osteosarcoma	OS	279	Yes	WT	11.4301
PAPXRJ	TARGET-20-PAPXRJ-09A-02D	TARGET	Heme	Acute myeloid leukemia	AML	2	No	WT	7.82192
PAPXWI	TARGET-20-PAPXWI-09A-03D	TARGET	Heme	Acute myeloid leukemia	AML	4	No	WT	3.91781
PAPZNK	TARGET-10-PAPZNK-09A-01D	TARGET	Heme	B-acute lymphoblastic leukemia	BALL	10	No	WT	10.0219
PAPZST	TARGET-10-PAPZST-09A-01D	TARGET	Heme	B-acute lymphoblastic leukemia	BALL	4	No	WT	15.0438
PAPZYP	TARGET-30-PAPZYP-01A-01D	TARGET	Solid	Neuroblastoma	NBL	26	Yes	WT	2.76712
PAPZYZ	TARGET-30-PAPZYZ-01A-01D	TARGET	Solid	Neuroblastoma	NBL	3	No	WT	1.50685
PARABN	TARGET-30-PARABN-01A-01D	TARGET	Solid	Neuroblastoma	NBL	4	No	WT	2.66849
PARACA	TARGET-10-PARACA-09A-01D	TARGET	Heme	B-acute lymphoblastic leukemia	BALL	3	No	WT	2.66301
PARACM	TARGET-30-PARACM-01A-01D	TARGET	Solid	Neuroblastoma	NBL	22	No	WT	3.95068
PARACS	TARGET-30-PARACS-01A-01D	TARGET	Solid	Neuroblastoma	NBL	18	No	WT	3.23288
PARAHE	TARGET-30-PARAHE-01A-01D	TARGET	Solid	Neuroblastoma	NBL	38	No	WT	3.63288
PARAHF	TARGET-20-PARAHF-09A-02D	TARGET	Heme	Acute myeloid leukemia	AML	2	No	WT	14.9918
PARAJX	TARGET-20-PARAJX-09A-02D	TARGET	Heme	Acute myeloid leukemia	AML	7	No	WT	1.69315
PARAKF	TARGET-10-PARAKF-09A-01D	TARGET	Heme	B-acute lymphoblastic leukemia	BALL	25	No	WT	8.3589
PARAMT	TARGET-30-PARAMT-01A-01D	TARGET	Solid	Neuroblastoma	NBL	13	No	WT	2.42466
PARANT	TARGET-20-PARANT-09A-02D	TARGET	Heme	Acute myeloid leukemia	AML	2	No	WT	17.526
PARARJ	TARGET-10-PARARJ-09A-01D	TARGET	Heme	B-acute lymphoblastic leukemia	BALL	10	No	WT	3.09315
PARASV	TARGET-20-PARASV-03A-03D	TARGET	Heme	Acute myeloid leukemia	AML	11	Yes	WT	12.0575
PARBAJ	TARGET-30-PARBAJ-01A-01D	TARGET	Solid	Neuroblastoma	NBL	2	No	WT	0.0958904
PARBFJ	TARGET-20-PARBFJ-09A-02D	TARGET	Heme	Acute myeloid leukemia	AML	2	No	WT	12.8795
PARBGP	TARGET-30-PARBGP-01A-01D	TARGET	Solid	Neuroblastoma	NBL	21	Yes	WT	9.93151
PARBIU	TARGET-20-PARBIU-09A-02D	TARGET	Heme	Acute myeloid leukemia	AML	4	No	WT	15.9726
PARBLH	TARGET-30-PARBLH-01A-01D	TARGET	Solid	Neuroblastoma	NBL	16	No	WT	3.72603
PARBRA	TARGET-20-PARBRA-09A-02D	TARGET	Heme	Acute myeloid leukemia	AML	5	No	WT	7.64932
PARBRK	TARGET-10-PARBRK-09A-01D	TARGET	Heme	B-acute lymphoblastic leukemia	BALL	8	No	WT	7.22192
PARBTC	TARGET-20-PARBTC-03A-01D	TARGET	Heme	B-acute lymphoblastic leukemia	BALL	1	No	WT	2.48219
PARBVI	TARGET-10-PARBVI-09A-01D	TARGET	Heme	B-acute lymphoblastic leukemia	BALL	20	No	Alt	13.5562
PARBXE	TARGET-20-PARBXE-09A-01D	TARGET	Heme	Acute myeloid leukemia	AML	9	No	WT	1.22466
PARCCH	TARGET-20-PARCCH-03A-02D	TARGET	Heme	Acute myeloid leukemia	AML	5	No	WT	0.928767
PARCHB	TARGET-10-PARCHB-03A-01D	TARGET	Heme	B-acute lymphoblastic leukemia	BALL	6	No	WT	2.15616
PARCUK	TARGET-20-PARCUK-09A-03D	TARGET	Heme	Acute myeloid leukemia	AML	7	No	WT	16.4027
PARCVS	TARGET-20-PARCVS-03A-01D	TARGET	Heme	Acute myeloid leukemia	AML	2	No	WT	15.3425
PARCWT	TARGET-30-PARCWT-01A-01D	TARGET	Solid	Neuroblastoma	NBL	5	No	WT	2.81096
PARCZL	TARGET-20-PARCZL-09A-02D	TARGET	Heme	Acute myeloid leukemia	AML	7	No	WT	10.4274
PARDAX	TARGET-40-PARDAX-01A-01D	TARGET	Solid	Osteosarcoma	OS	95	Yes	Alt	10.0822
PARDCK	TARGET-30-PARDCK-01A-01D	TARGET	Solid	Neuroblastoma	NBL	27	No	WT	5.64384
PARDDY	TARGET-20-PARDDY-09A-03D	TARGET	Heme	Acute myeloid leukemia	AML	1	No	WT	1.85479
PARDEV	TARGET-20-PARDEV-03A-01D	TARGET	Heme	Acute myeloid leukemia	AML	1	No	WT	15.1151
PARDIW	TARGET-30-PARDIW-01A-01D	TARGET	Solid	Neuroblastoma	NBL	9	No	WT	5.61096
PARDMG	TARGET-20-PARDMG-09A-01D	TARGET	Heme	Acute myeloid leukemia	AML	3	No	WT	17.9041
PARDUJ	TARGET-30-PARDUJ-01A-01D	TARGET	Solid	Neuroblastoma	NBL	12	No	WT	2.88219
PARDYU	TARGET-30-PARDYU-01A-01D	TARGET	Solid	Neuroblastoma	NBL	25	Yes	WT	5.32055
PAREGK	TARGET-30-PAREGK-01A-01D	TARGET	Solid	Neuroblastoma	NBL	5	No	WT	1.55616
PARELH	TARGET-10-PARELH-03A-01D	TARGET	Heme	B-acute lymphoblastic leukemia	BALL	5	No	WT	11.9123
PARETE	TARGET-30-PARETE-01A-01D	TARGET	Solid	Neuroblastoma	NBL	35	Yes	WT	1.87945
PARFGK	TARGET-20-PARFGK-09A-03D	TARGET	Heme	Acute myeloid leukemia	AML	4	No	WT	0.926027
PARFIW	TARGET-20-PARFIW-03A-01D	TARGET	Heme	Acute myeloid leukemia	AML	2	No	WT	0.0986301
PARFLV	TARGET-10-PARFLV-09A-01D	TARGET	Heme	B-acute lymphoblastic leukemia	BALL	6	No	WT	16.1808
PARFRN	TARGET-20-PARFRN-09A-03D	TARGET	Heme	Acute myeloid leukemia	AML	2	No	WT	1.31233
PARFTR	TARGET-10-PARFTR-09A-01D	TARGET	Heme	B-acute lymphoblastic leukemia	BALL	5	No	WT	5.8274
PARFWB	TARGET-30-PARFWB-01A-01D	TARGET	Solid	Neuroblastoma	NBL	22	No	WT	4.26027
PARGDB	TARGET-20-PARGDB-03A-01D	TARGET	Heme	Acute myeloid leukemia	AML	1	No	WT	16.8466
PARGDJ	TARGET-30-PARGDJ-01A-01D	TARGET	Solid	Neuroblastoma	NBL	6	No	WT	3.04658
PARGFV	TARGET-10-PARGFV-03A-01D	TARGET	Heme	B-acute lymphoblastic leukemia	BALL	3	No	WT	2.83014
PARGML	TARGET-10-PARGML-03A-01D	TARGET	Heme	B-acute lymphoblastic leukemia	BALL	2	No	Alt	2.16164
PARGTM	TARGET-40-PARGTM-01A-01D	TARGET	Solid	Osteosarcoma	OS	166	Yes	Alt	16.2329
PARGUX	TARGET-30-PARGUX-01A-01D	TARGET	Solid	Neuroblastoma	NBL	18	No	WT	4.66849
PARGVC	TARGET-20-PARGVC-03A-04D	TARGET	Heme	Acute myeloid leukemia	AML	5	No	WT	4.93699
PARGVZ	TARGET-10-PARGVZ-03A-01D	TARGET	Heme	B-acute lymphoblastic leukemia	BALL	4	No	WT	9.78
PARHVK	TARGET-20-PARHVK-09A-01D	TARGET	Heme	Acute myeloid leukemia	AML	7	No	WT	13.6521
PARHYL	TARGET-30-PARHYL-01A-01D	TARGET	Solid	Neuroblastoma	NBL	14	No	WT	3.81918
PARIAD	TARGET-10-PARIAD-03A-01D	TARGET	Heme	B-acute lymphoblastic leukemia	BALL	5	No	WT	1.63288
PARIEG	TARGET-20-PARIEG-09A-04D	TARGET	Heme	Acute myeloid leukemia	AML	5	No	WT	13.3726
PARIHK	TARGET-20-PARIHK-09A-02D	TARGET	Heme	Acute myeloid leukemia	AML	1	No	WT	10.4932
PARIKF	TARGET-30-PARIKF-01A-01D	TARGET	Solid	Neuroblastoma	NBL	18	No	WT	2.27945
PARIKN	TARGET-10-PARIKN-09A-01D	TARGET	Heme	B-acute lymphoblastic leukemia	BALL	11	No	WT	8.89315
PARIMT	TARGET-20-PARIMT-09A-01D	TARGET	Heme	Acute myeloid leukemia	AML	2	No	WT	7.52877
PARIPA	TARGET-10-PARIPA-09A-01D	TARGET	Heme	B-acute lymphoblastic leukemia	BALL	19	No	WT	2.65205
PARIRD	TARGET-30-PARIRD-01A-01D	TARGET	Solid	Neuroblastoma	NBL	128	Yes	WT	2.00822
PARJCR	TARGET-20-PARJCR-09A-02D	TARGET	Heme	Acute myeloid leukemia	AML	4	No	WT	14.6521
PARJSR	TARGET-10-PARJSR-09A-02D	TARGET	Heme	B-acute lymphoblastic leukemia	BALL	12	No	WT	11.2137
PARJVP	TARGET-30-PARJVP-01A-01D	TARGET	Solid	Neuroblastoma	NBL	1	No	WT	0.153425
PARJXU	TARGET-40-PARJXU-01A-01D	TARGET	Solid	Osteosarcoma	OS	347	No	Alt	12.6685
PARJYP	TARGET-20-PARJYP-03A-01D	TARGET	Heme	Acute myeloid leukemia	AML	2	No	WT	14.8849
PARJZZ	TARGET-10-PARJZZ-09A-01D	TARGET	Heme	B-acute lymphoblastic leukemia	BALL	4	No	WT	4.2137
PARKAF	TARGET-40-PARKAF-01A-01D	TARGET	Solid	Osteosarcoma	OS	297	No	Alt	16.6712
PARKCX	TARGET-20-PARKCX-09A-02D	TARGET	Heme	Acute myeloid leukemia	AML	2	No	WT	0.8
PARLAF	TARGET-10-PARLAF-09A-01D	TARGET	Heme	B-acute lymphoblastic leukemia	BALL	23	No	Alt	3.96986
PARLEK	TARGET-10-PARLEK-03A-01D	TARGET	Heme	B-acute lymphoblastic leukemia	BALL	3	No	WT	8.80822
PARLVL	TARGET-20-PARLVL-09A-03D	TARGET	Heme	Acute myeloid leukemia	AML	3	No	WT	2.63836
PARLZG	TARGET-10-PARLZG-03A-01D	TARGET	Heme	B-acute lymphoblastic leukemia	BALL	3	No	WT	11.2137
PARMFA	TARGET-30-PARMFA-01A-01D	TARGET	Solid	Neuroblastoma	NBL	6	No	WT	3.30137
PARMGX	TARGET-20-PARMGX-09A-02D	TARGET	Heme	Acute myeloid leukemia	AML	2	No	WT	13.6849
PARMSP	TARGET-10-PARMSP-09A-01D	TARGET	Heme	B-acute lymphoblastic leukemia	BALL	43	No	WT	17.9589
PARMTT	TARGET-30-PARMTT-01A-01D	TARGET	Solid	Neuroblastoma	NBL	4	No	WT	2.58904
PARMXF	TARGET-10-PARMXF-09A-01D	TARGET	Heme	B-acute lymphoblastic leukemia	BALL	6	No	WT	4.01096
PARMZF	TARGET-20-PARMZF-09A-02D	TARGET	Heme	Acute myeloid leukemia	AML	4	No	WT	8.66575
PARNCW	TARGET-30-PARNCW-01A-01D	TARGET	Solid	Neuroblastoma	NBL	23	Yes	WT	4.49041
PARNEE	TARGET-30-PARNEE-01A-01D	TARGET	Solid	Neuroblastoma	NBL	7	No	WT	2.93425
PARNIA	TARGET-20-PARNIA-09A-03D	TARGET	Heme	Acute myeloid leukemia	AML	3	No	WT	0.90137
PARNMF	TARGET-10-PARNMF-03A-01D	TARGET	Heme	B-acute lymphoblastic leukemia	BALL	12	No	WT	2.80548
PARNNC	TARGET-30-PARNNC-01A-01D	TARGET	Solid	Neuroblastoma	NBL	1	No	WT	0.112329
PARNNT	TARGET-20-PARNNT-09A-01D	TARGET	Heme	Acute myeloid leukemia	AML	7	No	WT	16
PARNSH	TARGET-10-PARNSH-03A-01D	TARGET	Heme	B-acute lymphoblastic leukemia	BALL	20	No	WT	17.5863
PARNTS	TARGET-30-PARNTS-01A-01D	TARGET	Solid	Neuroblastoma	NBL	15	No	WT	2.83562
PARPCA	TARGET-10-PARPCA-09A-01D	TARGET	Heme	B-acute lymphoblastic leukemia	BALL	10	No	WT	5.96164
PARPDS	TARGET-20-PARPDS-09A-01D	TARGET	Heme	Acute myeloid leukemia	AML	1	No	WT	10.3397
PARPNM	TARGET-10-PARPNM-09A-01D	TARGET	Heme	B-acute lymphoblastic leukemia	BALL	17	No	WT	13.537
PARPRW	TARGET-10-PARPRW-09A-01D	TARGET	Heme	B-acute lymphoblastic leukemia	BALL	7	No	WT	15.011
PARPWL	TARGET-20-PARPWL-09A-02D	TARGET	Heme	Acute myeloid leukemia	AML	2	No	WT	2.09863
PARPZJ	TARGET-10-PARPZJ-03A-01D	TARGET	Heme	B-acute lymphoblastic leukemia	BALL	12	No	WT	1.77534
PARRAF	TARGET-10-PARRAF-03A-01D	TARGET	Heme	B-acute lymphoblastic leukemia	BALL	6	No	WT	8.27671
PARSAN	TARGET-20-PARSAN-09A-01D	TARGET	Heme	Acute myeloid leukemia	AML	1	No	WT	14.8493
PARSEA	TARGET-30-PARSEA-01A-01D	TARGET	Solid	Neuroblastoma	NBL	12	No	WT	4.87397
PARSGC	TARGET-10-PARSGC-03A-01D	TARGET	Heme	B-acute lymphoblastic leukemia	BALL	2	No	WT	3.10411
PARSHM	TARGET-20-PARSHM-03A-02D	TARGET	Heme	Acute myeloid leukemia	AML	2	No	WT	0.980822
PARSRJ	TARGET-30-PARSRJ-01A-01D	TARGET	Solid	Neuroblastoma	NBL	124	Yes	WT	5.21918
PARSZH	TARGET-10-PARSZH-09A-01D	TARGET	Heme	B-acute lymphoblastic leukemia	BALL	41	No	WT	12.9288
PARTAL	TARGET-20-PARTAL-09A-01D	TARGET	Heme	Acute myeloid leukemia	AML	2	No	WT	16.4384
PARTKL	TARGET-10-PARTKL-09A-01D	TARGET	Heme	B-acute lymphoblastic leukemia	BALL	2	No	WT	2.98356
PARTRW	TARGET-10-PARTRW-09A-01D	TARGET	Heme	B-acute lymphoblastic leukemia	BALL	4	No	WT	5.64931
PARTYT	TARGET-10-PARTYT-09A-01D	TARGET	Heme	B-acute lymphoblastic leukemia	BALL	4	No	WT	2.32055
PARUBK	TARGET-10-PARUBK-03A-01D	TARGET	Heme	B-acute lymphoblastic leukemia	BALL	2	No	WT	12.6055
PARUBT	TARGET-20-PARUBT-09A-02D	TARGET	Heme	Acute myeloid leukemia	AML	1	No	WT	7.37534
PARUDL	TARGET-20-PARUDL-09A-01D	TARGET	Heme	Acute myeloid leukemia	AML	2	No	WT	17.6603
PARUGP	TARGET-10-PARUGP-09A-01D	TARGET	Heme	B-acute lymphoblastic leukemia	BALL	3	No	WT	2.07945
PARUIW	TARGET-10-PARUIW-03A-01D	TARGET	Heme	B-acute lymphoblastic leukemia	BALL	10	No	WT	4.86849
PARUNX	TARGET-20-PARUNX-09A-01D	TARGET	Heme	Acute myeloid leukemia	AML	2	No	WT	6.3589
PARUTH	TARGET-20-PARUTH-09A-01D	TARGET	Heme	Acute myeloid leukemia	AML	2	No	WT	9.46301
PARUUB	TARGET-20-PARUUB-09A-02D	TARGET	Heme	Acute myeloid leukemia	AML	2	No	WT	17.3014
PARUXY	TARGET-30-PARUXY-01A-01D	TARGET	Solid	Neuroblastoma	NBL	13	No	WT	4.8411
PARVBS	TARGET-10-PARVBS-03A-01D	TARGET	Heme	B-acute lymphoblastic leukemia	BALL	9	No	WT	16.2932
PARVME	TARGET-30-PARVME-01A-01D	TARGET	Solid	Neuroblastoma	NBL	30	No	WT	4.09589
PARVWD	TARGET-10-PARVWD-09A-01D	TARGET	Heme	B-acute lymphoblastic leukemia	BALL	59	No	WT	17.4658
PARWDZ	TARGET-20-PARWDZ-09A-03D	TARGET	Heme	Acute myeloid leukemia	AML	3	No	WT	13.3014
PARWVN	TARGET-10-PARWVN-03A-01D	TARGET	Heme	B-acute lymphoblastic leukemia	BALL	4	No	WT	2.31507
PARXLM	TARGET-30-PARXLM-01A-01D	TARGET	Solid	Neuroblastoma	NBL	55	Yes	WT	1.80274
PARXMC	TARGET-10-PARXMC-09A-01D	TARGET	Heme	B-acute lymphoblastic leukemia	BALL	33	No	WT	6.92055
PARXMP	TARGET-20-PARXMP-09A-01D	TARGET	Heme	Acute myeloid leukemia	AML	9	No	WT	1.46301
PARXNG	TARGET-20-PARXNG-09A-04D	TARGET	Heme	Acute myeloid leukemia	AML	1	No	WT	10.1014
PARYFN	TARGET-20-PARYFN-03A-01D	TARGET	Heme	Acute myeloid leukemia	AML	1	No	WT	4.37534
PARYNK	TARGET-30-PARYNK-01A-01D	TARGET	Solid	Neuroblastoma	NBL	22	No	WT	6.24384
PARZCJ	TARGET-30-PARZCJ-01A-01D	TARGET	Solid	Neuroblastoma	NBL	1	No	WT	0.663014
PARZHA	TARGET-30-PARZHA-01A-01D	TARGET	Solid	Neuroblastoma	NBL	1	No	WT	0.00821918
PARZIP	TARGET-30-PARZIP-01A-01D	TARGET	Solid	Neuroblastoma	NBL	8	No	WT	6.2274
PASATK	TARGET-30-PASATK-01A-01D	TARGET	Solid	Neuroblastoma	NBL	18	No	WT	2.44658
PASAUT	TARGET-20-PASAUT-03A-01D	TARGET	Heme	Acute myeloid leukemia	AML	1	No	WT	1.54247
PASAZJ	TARGET-30-PASAZJ-01A-01D	TARGET	Solid	Neuroblastoma	NBL	9	No	WT	4.83288
PASBEN	TARGET-30-PASBEN-01A-01D	TARGET	Solid	Neuroblastoma	NBL	11	No	WT	4.2274
PASBPK	TARGET-20-PASBPK-09A-01D	TARGET	Heme	Acute myeloid leukemia	AML	2	No	WT	0.441096
PASCCS	TARGET-20-PASCCS-09A-01D	TARGET	Heme	Acute myeloid leukemia	AML	0	No	WT	11.937
PASCFW	TARGET-20-PASCFW-09A-01D	TARGET	Heme	Acute myeloid leukemia	AML	1	No	WT	2.00822
PASCHP	TARGET-30-PASCHP-01A-01D	TARGET	Solid	Neuroblastoma	NBL	140	No	Alt	3.09
PASCIU	TARGET-10-PASCIU-03A-01D	TARGET	Heme	B-acute lymphoblastic leukemia	BALL	18	No	WT	2.17808
PASCKI	TARGET-30-PASCKI-01A-01D	TARGET	Solid	Neuroblastoma	NBL	7	No	WT	2.49589
PASCRZ	TARGET-20-PASCRZ-03A-01D	TARGET	Heme	Acute myeloid leukemia	AML	13	Yes	WT	14.674
PASCTR	TARGET-30-PASCTR-01A-01D	TARGET	Solid	Neuroblastoma	NBL	4	No	WT	0.164384
PASCUF	TARGET-30-PASCUF-01A-01D	TARGET	Solid	Neuroblastoma	NBL	35	Yes	WT	4.44384
PASDYK	TARGET-10-PASDYK-09A-01D	TARGET	Heme	B-acute lymphoblastic leukemia	BALL	1	No	WT	3.58904
PASEGA	TARGET-30-PASEGA-01A-01D	TARGET	Solid	Neuroblastoma	NBL	12	No	WT	2.98904
PASEVJ	TARGET-10-PASEVJ-09A-01D	TARGET	Heme	B-acute lymphoblastic leukemia	BALL	9	No	WT	11.1945
PASFCV	TARGET-40-PASFCV-01A-01D	TARGET	Solid	Osteosarcoma	OS	245	No	Alt	10.5452
PASFEW	TARGET-20-PASFEW-09A-02D	TARGET	Heme	Acute myeloid leukemia	AML	2	No	WT	1.1726
PASFGA	TARGET-10-PASFGA-09A-01D	TARGET	Heme	B-acute lymphoblastic leukemia	BALL	16	No	Alt	14.1808
PASFGG	TARGET-30-PASFGG-01A-01D	TARGET	Solid	Neuroblastoma	NBL	11	No	WT	2.8411
PASFIC	TARGET-30-PASFIC-01A-01D	TARGET	Solid	Neuroblastoma	NBL	1	No	WT	0.139726
PASFJB	TARGET-20-PASFJB-09A-04D	TARGET	Heme	Acute myeloid leukemia	AML	2	No	WT	11.3726
PASFLM	TARGET-20-PASFLM-09A-01D	TARGET	Heme	Acute myeloid leukemia	AML	2	No	WT	14.0822
PASFTL	TARGET-10-PASFTL-09A-01D	TARGET	Heme	B-acute lymphoblastic leukemia	BALL	5	No	WT	4.06301
PASFXA	TARGET-10-PASFXA-03A-01D	TARGET	Heme	B-acute lymphoblastic leukemia	BALL	3	No	WT	6.50411
PASGAP	TARGET-30-PASGAP-01A-01D	TARGET	Solid	Neuroblastoma	NBL	12	No	WT	3.64384
PASGCE	TARGET-20-PASGCE-09A-01D	TARGET	Heme	Acute myeloid leukemia	AML	9	No	WT	9.70959
PASGGK	TARGET-20-PASGGK-09A-03D	TARGET	Heme	Acute myeloid leukemia	AML	4	No	WT	12.2137
PASGMZ	TARGET-20-PASGMZ-09A-01D	TARGET	Heme	Acute myeloid leukemia	AML	0	No	WT	14.0521
PASGUT	TARGET-30-PASGUT-01A-01D	TARGET	Solid	Neuroblastoma	NBL	17	No	WT	3.44932
PASGWH	TARGET-20-PASGWH-09A-03D	TARGET	Heme	Acute myeloid leukemia	AML	2	No	WT	14.3863
PASHFA	TARGET-30-PASHFA-01A-01D	TARGET	Solid	Neuroblastoma	NBL	9	Yes	WT	1.11233
PASHHH	TARGET-20-PASHHH-09A-01D	TARGET	Heme	Acute myeloid leukemia	AML	1	No	WT	3.03014
PASHUI	TARGET-10-PASHUI-09A-01D	TARGET	Heme	B-acute lymphoblastic leukemia	BALL	48	No	WT	5.10959
PASIBG	TARGET-20-PASIBG-09A-01D	TARGET	Heme	Acute myeloid leukemia	AML	2	No	WT	2.04932
PASIEJ	TARGET-20-PASIEJ-09A-02D	TARGET	Heme	Acute myeloid leukemia	AML	1	No	WT	7.3589
PASIIK	TARGET-10-PASIIK-03A-01D	TARGET	Heme	B-acute lymphoblastic leukemia	BALL	20	No	WT	3.87671
PASINN	TARGET-20-PASINN-09A-01D	TARGET	Heme	Acute myeloid leukemia	AML	5	No	WT	3.64384
PASJGZ	TARGET-20-PASJGZ-09A-02D	TARGET	Heme	Acute myeloid leukemia	AML	3	No	WT	1.80274
PASJIM	TARGET-20-PASJIM-09A-02D	TARGET	Heme	Acute myeloid leukemia	AML	2	No	WT	4.12055
PASJTM	TARGET-20-PASJTM-09A-01D	TARGET	Heme	Acute myeloid leukemia	AML	4	No	WT	2.46849
PASJYB	TARGET-30-PASJYB-01A-01D	TARGET	Solid	Neuroblastoma	NBL	20	No	WT	1.43014
PASKHT	TARGET-10-PASKHT-03A-01D	TARGET	Heme	B-acute lymphoblastic leukemia	BALL	2	No	Alt	12.4986
PASLGS	TARGET-30-PASLGS-01A-01D	TARGET	Solid	Neuroblastoma	NBL	16	No	WT	3.33699
PASLSD	TARGET-20-PASLSD-03A-01D	TARGET	Heme	Acute myeloid leukemia	AML	13	Yes	WT	2.65479
PASLZM	TARGET-10-PASLZM-03A-01D	TARGET	Heme	B-acute lymphoblastic leukemia	BALL	2	No	WT	6.83836
PASMDM	TARGET-30-PASMDM-01A-01D	TARGET	Solid	Neuroblastoma	NBL	1	No	WT	0.0684932
PASMGW	TARGET-20-PASMGW-09A-01D	TARGET	Heme	Acute myeloid leukemia	AML	2	No	WT	8.46301
PASMVF	TARGET-10-PASMVF-09A-01D	TARGET	Heme	B-acute lymphoblastic leukemia	BALL	14	No	WT	3.1863
PASMYS	TARGET-20-PASMYS-09A-02D	TARGET	Heme	Acute myeloid leukemia	AML	6	No	WT	2.10411
PASNEF	TARGET-30-PASNEF-01A-01D	TARGET	Solid	Neuroblastoma	NBL	22	Yes	WT	1.90685
PASNML	TARGET-30-PASNML-01A-01D	TARGET	Solid	Neuroblastoma	NBL	1	No	WT	0.0219178
PASNPG	TARGET-30-PASNPG-01A-01D	TARGET	Solid	Neuroblastoma	NBL	2	No	WT	0.871233
PASNZU	TARGET-30-PASNZU-01A-01D	TARGET	Solid	Neuroblastoma	NBL	25	No	WT	3.01096
PASPBZ	TARGET-30-PASPBZ-01A-01D	TARGET	Solid	Neuroblastoma	NBL	2	No	WT	0.169863
PASPER	TARGET-30-PASPER-01A-01D	TARGET	Solid	Neuroblastoma	NBL	9	Yes	WT	2.06301
PASPKE	TARGET-20-PASPKE-09A-03D	TARGET	Heme	Acute myeloid leukemia	AML	3	No	WT	8.76712
PASPLU	TARGET-20-PASPLU-09A-02D	TARGET	Heme	Acute myeloid leukemia	AML	2	No	WT	9.31233
PASRXC	TARGET-10-PASRXC-09A-01D	TARGET	Heme	B-acute lymphoblastic leukemia	BALL	1	No	WT	2.51781
PASSRN	TARGET-30-PASSRN-01A-01D	TARGET	Solid	Neuroblastoma	NBL	8	No	WT	14.6438
PASSRS	TARGET-30-PASSRS-01A-01D	TARGET	Solid	Neuroblastoma	NBL	30	No	WT	6.8274
PASSSI	TARGET-20-PASSSI-09A-01D	TARGET	Heme	Acute myeloid leukemia	AML	6	No	WT	1.45205
PASSWW	TARGET-30-PASSWW-01A-01D	TARGET	Solid	Neuroblastoma	NBL	5	No	WT	0.0191781
PASSXJ	TARGET-10-PASSXJ-03A-01D	TARGET	Heme	B-acute lymphoblastic leukemia	BALL	20	No	WT	3.6411
PASTCN	TARGET-30-PASTCN-01A-01D	TARGET	Solid	Neuroblastoma	NBL	17	No	WT	5.20548
PASTKC	TARGET-30-PASTKC-01A-01D	TARGET	Solid	Neuroblastoma	NBL	27	No	WT	8.31507
PASTTW	TARGET-20-PASTTW-09A-01D	TARGET	Heme	Acute myeloid leukemia	AML	2	No	WT	2.07397
PASTUH	TARGET-20-PASTUH-03A-01D	TARGET	Heme	Acute myeloid leukemia	AML	2	No	WT	14.5342
PASUBW	TARGET-10-PASUBW-09A-01D	TARGET	Heme	B-acute lymphoblastic leukemia	BALL	25	No	WT	13.9671
PASUCB	TARGET-30-PASUCB-01A-01D	TARGET	Solid	Neuroblastoma	NBL	19	No	WT	2.76164
PASUML	TARGET-30-PASUML-01A-01D	TARGET	Solid	Neuroblastoma	NBL	1	No	WT	0.0109589
PASUYG	TARGET-30-PASUYG-01A-01D	TARGET	Solid	Neuroblastoma	NBL	16	No	WT	3.88493
PASVRU	TARGET-30-PASVRU-01A-01D	TARGET	Solid	Neuroblastoma	NBL	6	No	WT	1.72877
PASVVS	TARGET-20-PASVVS-09A-01D	TARGET	Heme	Acute myeloid leukemia	AML	10	No	WT	0.775342
PASVYA	TARGET-20-PASVYA-09A-01D	TARGET	Heme	Acute myeloid leukemia	AML	0	No	WT	1.61644
PASVYL	TARGET-20-PASVYL-09A-01D	TARGET	Heme	Acute myeloid leukemia	AML	2	No	WT	16.6849
PASWAJ	TARGET-20-PASWAJ-09A-02D	TARGET	Heme	Acute myeloid leukemia	AML	3	No	WT	9.03562
PASWAT	TARGET-20-PASWAT-09A-01D	TARGET	Heme	Acute myeloid leukemia	AML	3	No	WT	14.1288
PASWIJ	TARGET-30-PASWIJ-01A-01D	TARGET	Solid	Neuroblastoma	NBL	19	No	WT	6.95068
PASWPD	TARGET-20-PASWPD-09A-01D	TARGET	Heme	Acute myeloid leukemia	AML	1	No	WT	3.98356
PASWPT	TARGET-20-PASWPT-09A-01D	TARGET	Heme	Acute myeloid leukemia	AML	4	No	WT	9.41918
PASWUH	TARGET-10-PASWUH-03A-01D	TARGET	Heme	B-acute lymphoblastic leukemia	BALL	11	No	WT	9.65479
PASWVY	TARGET-30-PASWVY-01A-01D	TARGET	Solid	Neuroblastoma	NBL	29	No	WT	6.7863
PASWYR	TARGET-30-PASWYR-01A-01D	TARGET	Solid	Neuroblastoma	NBL	13	No	WT	2.62466
PASXHE	TARGET-30-PASXHE-01A-01D	TARGET	Solid	Neuroblastoma	NBL	20	No	WT	3.93973
PASXIE	TARGET-30-PASXIE-01A-01D	TARGET	Solid	Neuroblastoma	NBL	29	No	WT	2.29315
PASXNR	TARGET-20-PASXNR-09A-03D	TARGET	Heme	Acute myeloid leukemia	AML	4	No	WT	2.43836
PASXRG	TARGET-30-PASXRG-01A-01D	TARGET	Solid	Neuroblastoma	NBL	61	Yes	WT	3.50137
PASXYG	TARGET-20-PASXYG-09A-05D	TARGET	Heme	Acute myeloid leukemia	AML	6	No	WT	11.2411
PASYGM	TARGET-10-PASYGM-03A-01D	TARGET	Heme	B-acute lymphoblastic leukemia	BALL	2	No	WT	7.53425
PASYJI	TARGET-20-PASYJI-09A-03D	TARGET	Heme	Acute myeloid leukemia	AML	2	No	WT	12.4521
PASYLD	TARGET-30-PASYLD-01A-01D	TARGET	Solid	Neuroblastoma	NBL	7	No	WT	5.52055
PASYPX	TARGET-30-PASYPX-01A-01D	TARGET	Solid	Neuroblastoma	NBL	37	No	WT	4.14795
PASZLJ	TARGET-20-PASZLJ-09A-01D	TARGET	Heme	Acute myeloid leukemia	AML	4	No	WT	9.70685
PASZZE	TARGET-20-PASZZE-09A-01D	TARGET	Heme	Acute myeloid leukemia	AML	13	Yes	Alt	10.9534
PATAST	TARGET-20-PATAST-09A-01D	TARGET	Heme	Acute myeloid leukemia	AML	4	No	WT	16.2356
PATAYJ	TARGET-30-PATAYJ-01A-01D	TARGET	Solid	Neuroblastoma	NBL	3	No	WT	0.142466
PATBMM	TARGET-30-PATBMM-01A-01D	TARGET	Solid	Neuroblastoma	NBL	185	Yes	WT	3.04658
PATCTI	TARGET-10-PATCTI-09A-01D	TARGET	Heme	B-acute lymphoblastic leukemia	BALL	6	No	WT	6.6137
PATDHA	TARGET-20-PATDHA-09A-01D	TARGET	Heme	Acute myeloid leukemia	AML	2	No	WT	15.189
PATDNN	TARGET-20-PATDNN-09A-01D	TARGET	Heme	Acute myeloid leukemia	AML	6	No	WT	3.45753
PATDXC	TARGET-30-PATDXC-01A-01D	TARGET	Solid	Neuroblastoma	NBL	15	No	WT	4.54521
PATEPF	TARGET-30-PATEPF-01A-01D	TARGET	Solid	Neuroblastoma	NBL	19	No	WT	3.92877
PATESI	TARGET-30-PATESI-01A-01D	TARGET	Solid	Neuroblastoma	NBL	56	Yes	WT	2.06027
PATFCY	TARGET-30-PATFCY-01A-01D	TARGET	Solid	Neuroblastoma	NBL	1	No	WT	2.84932
PATFXV	TARGET-30-PATFXV-01A-01D	TARGET	Solid	Neuroblastoma	NBL	2	No	WT	1.77534
PATGJU	TARGET-30-PATGJU-01A-01D	TARGET	Solid	Neuroblastoma	NBL	2	No	WT	0.161644
PATGLU	TARGET-30-PATGLU-01A-01D	TARGET	Solid	Neuroblastoma	NBL	24	No	WT	2.8411
PATGWT	TARGET-30-PATGWT-01A-01D	TARGET	Solid	Neuroblastoma	NBL	11	No	WT	1.61918
PATHVK	TARGET-30-PATHVK-01A-01D	TARGET	Solid	Neuroblastoma	NBL	25	No	WT	5.77808
PATIAK	TARGET-20-PATIAK-09A-01D	TARGET	Heme	Acute myeloid leukemia	AML	3	No	WT	0.621918
PATISC	TARGET-10-PATISC-09A-01D	TARGET	Heme	B-acute lymphoblastic leukemia	BALL	6	No	WT	8.57808
PATJHJ	TARGET-20-PATJHJ-09A-01D	TARGET	Heme	Acute myeloid leukemia	AML	6	No	WT	0.375342
PATNKP	TARGET-30-PATNKP-01A-01D	TARGET	Solid	Neuroblastoma	NBL	208	No	WT	9.4411
PATPBS	TARGET-40-PATPBS-01A-01D	TARGET	Solid	Osteosarcoma	OS	80	No	Alt	15.1041
PATTEE	TARGET-10-PATTEE-03A-01D	TARGET	Heme	B-acute lymphoblastic leukemia	BALL	5	No	WT	13.7562
PATYIL	TARGET-30-PATYIL-01A-01D	TARGET	Solid	Neuroblastoma	NBL	4	No	WT	0.89863
PAUDDK	TARGET-30-PAUDDK-01A-01D	TARGET	Solid	Neuroblastoma	NBL	1	No	WT	0.989041
PAUXZX	TARGET-10-PAUXZX-09A-01D	TARGET	Heme	B-acute lymphoblastic leukemia	BALL	25	No	WT	5.00822
SJACT001	SJACT001_D	PCGP	Solid	Adrenocortical cancer	ACT	170	Yes	Alt	2.98
SJACT002	SJACT002_D	PCGP	Solid	Adrenocortical cancer	ACT	171	Yes	Alt	2.63
SJACT003	SJACT003_D	PCGP	Solid	Adrenocortical cancer	ACT	7	No	WT	1.3
SJACT004	SJACT004_D	PCGP	Solid	Adrenocortical cancer	ACT	3	No	WT	4.98
SJACT005	SJACT005_D	PCGP	Solid	Adrenocortical cancer	ACT	757	Yes	Alt	15.39
SJACT006	SJACT006_D	PCGP	Solid	Adrenocortical cancer	ACT	2	No	WT	11.72
SJACT007	SJACT007_D	PCGP	Solid	Adrenocortical cancer	ACT	209	Yes	Alt	8.58
SJACT008	SJACT008_D	PCGP	Solid	Adrenocortical cancer	ACT	797	Yes	Alt	11.38
SJACT060	SJACT060_D	PCGP	Solid	Adrenocortical cancer	ACT	80	No	Alt	3.08
SJACT061	SJACT061_D	PCGP	Solid	Adrenocortical cancer	ACT	30	No	Alt	3.17
SJACT062	SJACT062_D	PCGP	Solid	Adrenocortical cancer	ACT	161	No	Alt	4.58
SJACT063	SJACT063_D	PCGP	Solid	Adrenocortical cancer	ACT	68	No	Alt	1.33
SJACT064	SJACT064_D	PCGP	Solid	Adrenocortical cancer	ACT	0	No	Alt	2.92
SJACT066	SJACT066_D	PCGP	Solid	Adrenocortical cancer	ACT	62	No	Alt	1.5
SJACT067	SJACT067_D	PCGP	Solid	Adrenocortical cancer	ACT	3	No	Alt	3.08
SJACT068	SJACT068_D	PCGP	Solid	Adrenocortical cancer	ACT	35	No	Alt	0.92
SJACT069	SJACT069_D	PCGP	Solid	Adrenocortical cancer	ACT	342	No	Alt	4.42
SJACT070	SJACT070_D	PCGP	Solid	Adrenocortical cancer	ACT	5	No	Alt	0.75
SJACT071	SJACT071_D	PCGP	Solid	Adrenocortical cancer	ACT	41	No	Alt	1.42
SJALL018368	SJALL018368_D1	SCMC	Heme	B-acute lymphoblastic leukemia	BALL	8	No	WT	2.93
SJALL018369	SJALL018369_D1	SCMC	Heme	B-acute lymphoblastic leukemia	BALL	3	No	WT	9.36
SJALL018370	SJALL018370_D1	SCMC	Heme	B-acute lymphoblastic leukemia	BALL	9	No	WT	6.56
SJALL018371	SJALL018371_D1	SCMC	Heme	B-acute lymphoblastic leukemia	BALL	4	No	WT	0.61
SJALL018373	SJALL018373_D1	SCMC	Heme	T-acute lymphoblastic leukemia	TALL	2	No	WT	6.4
SJALL018374	SJALL018374_D1	SCMC	Heme	B-acute lymphoblastic leukemia	BALL	4	No	Alt	8.23
SJALL018375	SJALL018375_D1	SCMC	Heme	B-acute lymphoblastic leukemia	BALL	4	No	WT	8.22
SJALL018380	SJALL018380_D1	SCMC	Heme	B-acute lymphoblastic leukemia	BALL	21	No	WT	5.39
SJALL018381	SJALL018381_D1	SCMC	Heme	B-acute lymphoblastic leukemia	BALL	7	No	WT	2.83
SJALL018382	SJALL018382_D1	SCMC	Heme	B-acute lymphoblastic leukemia	BALL	1	No	WT	4.73
SJALL018384	SJALL018384_D1	SCMC	Heme	B-acute lymphoblastic leukemia	BALL	4	No	WT	13.99
SJALL018385	SJALL018385_D1	SCMC	Heme	B-acute lymphoblastic leukemia	BALL	24	No	WT	4.86
SJALL018388	SJALL018388_D1	SCMC	Heme	B-acute lymphoblastic leukemia	BALL	1	No	WT	2.8
SJALL018389	SJALL018389_D1	SCMC	Heme	B-acute lymphoblastic leukemia	BALL	5	No	WT	11.29
SJALL018390	SJALL018390_D1	SCMC	Heme	T-acute lymphoblastic leukemia	TALL	6	No	WT	14.87
SJALL018391	SJALL018391_D1	SCMC	Heme	B-acute lymphoblastic leukemia	BALL	22	No	WT	6.67
SJALL018392	SJALL018392_D1	SCMC	Heme	B-acute lymphoblastic leukemia	BALL	25	No	WT	16.05
SJALL018394	SJALL018394_D1	SCMC	Heme	B-acute lymphoblastic leukemia	BALL	42	No	WT	6.4
SJALL018395	SJALL018395_D1	SCMC	Heme	B-acute lymphoblastic leukemia	BALL	12	No	WT	11.66
SJALL018396	SJALL018396_D1	SCMC	Heme	B-acute lymphoblastic leukemia	BALL	1	No	WT	0.61
SJALL018397	SJALL018397_D1	SCMC	Heme	B-acute lymphoblastic leukemia	BALL	9	No	WT	3.71
SJALL040461	SJALL040461_D1	SCMC	Heme	B-acute lymphoblastic leukemia	BALL	14	No	WT	11.64
SJALL040462	SJALL040462_D1	SCMC	Heme	B-acute lymphoblastic leukemia	BALL	10	No	WT	6.57
SJALL040466	SJALL040466_D1	SCMC	Heme	T-acute lymphoblastic leukemia	TALL	38	No	WT	9.95
SJALL040467	SJALL040467_D1	SCMC	Heme	T-acute lymphoblastic leukemia	TALL	4	No	WT	11.53
SJALL040472	SJALL040472_D1	SCMC	Heme	T-acute lymphoblastic leukemia	TALL	4	No	WT	10.72
SJALL040496	SJALL040496_D1	SCMC	Heme	Other heme malignancy	HM_OTHER	2	No	WT	0.88
SJALL043544	SJALL043544_D1	SCMC	Heme	B-acute lymphoblastic leukemia	BALL	3	No	WT	0.23
SJALL043545	SJALL043545_D1	SCMC	Heme	T-acute lymphoblastic leukemia	TALL	2	No	WT	12.22
SJALL043546	SJALL043546_D1	SCMC	Heme	B-acute lymphoblastic leukemia	BALL	2	No	WT	4.46
SJALL043547	SJALL043547_D1	SCMC	Heme	B-acute lymphoblastic leukemia	BALL	4	No	WT	14.55
SJALL043549	SJALL043549_D1	SCMC	Heme	Other heme malignancy	HM_OTHER	2	No	WT	1.33
SJALL043550	SJALL043550_D1	SCMC	Heme	B-acute lymphoblastic leukemia	BALL	6	No	WT	3.58
SJALL043551	SJALL043551_D1	SCMC	Heme	B-acute lymphoblastic leukemia	BALL	16	No	WT	2.54
SJALL043555	SJALL043555_D1	SCMC	Heme	B-acute lymphoblastic leukemia	BALL	5	No	WT	3.94
SJALL043556	SJALL043556_D1	SCMC	Heme	B-acute lymphoblastic leukemia	BALL	7	No	WT	4.61
SJALL043837	SJALL043837_D1	SCMC	Heme	B-acute lymphoblastic leukemia	BALL	16	No	WT	8.75
SJALL043839	SJALL043839_D1	SCMC	Heme	B-acute lymphoblastic leukemia	BALL	4	No	WT	1.03
SJALL043849	SJALL043849_D1	SCMC	Heme	B-acute lymphoblastic leukemia	BALL	16	No	WT	13.33
SJALL043850	SJALL043850_D1	SCMC	Heme	B-acute lymphoblastic leukemia	BALL	1	No	WT	12.84
SJALL043851	SJALL043851_D1	SCMC	Heme	B-acute lymphoblastic leukemia	BALL	13	No	WT	3.92
SJALL043852	SJALL043852_D1	SCMC	Heme	B-acute lymphoblastic leukemia	BALL	4	No	WT	8.12
SJALL043853	SJALL043853_D1	SCMC	Heme	B-acute lymphoblastic leukemia	BALL	1	No	WT	1.84
SJALL043854	SJALL043854_D1	SCMC	Heme	Other heme malignancy	HM_OTHER	6	No	Alt	8.39
SJALL043855	SJALL043855_D1	SCMC	Heme	B-acute lymphoblastic leukemia	BALL	2	No	Alt	10.96
SJALL043857	SJALL043857_D1	SCMC	Heme	T-acute lymphoblastic leukemia	TALL	6	No	WT	6.74
SJALL043858	SJALL043858_D1	SCMC	Heme	Other heme malignancy	HM_OTHER	6	No	WT	1.65
SJALL043859	SJALL043859_D1	SCMC	Heme	B-acute lymphoblastic leukemia	BALL	4	No	WT	3.58
SJALL043860	SJALL043860_D1	SCMC	Heme	B-acute lymphoblastic leukemia	BALL	19	No	WT	3.58
SJALL043861	SJALL043861_D1	SCMC	Heme	T-acute lymphoblastic leukemia	TALL	5	No	WT	4.55
SJALL043863	SJALL043863_D1	SCMC	Heme	B-acute lymphoblastic leukemia	BALL	24	No	WT	4.17
SJALL043864	SJALL043864_D1	SCMC	Heme	B-acute lymphoblastic leukemia	BALL	8	No	WT	4.98
SJALL043866	SJALL043866_D1	SCMC	Heme	B-acute lymphoblastic leukemia	BALL	5	No	Alt	3.92
SJALL043867	SJALL043867_D1	SCMC	Heme	Other heme malignancy	HM_OTHER	2	No	WT	5.16
SJALL043868	SJALL043868_D1	SCMC	Heme	B-acute lymphoblastic leukemia	BALL	7	No	WT	14.42
SJALL043869	SJALL043869_D1	SCMC	Heme	T-acute lymphoblastic leukemia	TALL	6	No	WT	4.65
SJALL045805	SJALL045805_D1	SCMC	Heme	B-acute lymphoblastic leukemia	BALL	4	No	WT	10.23
SJAML030069	SJAML030069_D1	G4K	Heme	Acute myeloid leukemia	AML	4	No	WT	15.17
SJAML030079	SJAML030079_D1	G4K	Heme	Acute myeloid leukemia	AML	2	No	WT	1.98
SJAML030085	SJAML030085_D1	G4K	Heme	Acute myeloid leukemia	AML	2	No	WT	16.61
SJAML030118	SJAML030118_D1	G4K	Heme	Acute myeloid leukemia	AML	4	No	WT	14.84
SJAML030119	SJAML030119_D1	G4K	Heme	Acute myeloid leukemia	AML	6	No	WT	4.36
SJAML030120	SJAML030120_D1	G4K	Heme	Acute myeloid leukemia	AML	3	No	WT	1.57
SJAML030151	SJAML030151_D1	G4K	Heme	Acute myeloid leukemia	AML	2	No	WT	4.57
SJAML030153	SJAML030153_D1	G4K	Heme	Acute myeloid leukemia	AML	27	No	WT	5.69
SJAML030155	SJAML030155_D1	G4K	Heme	Acute myeloid leukemia	AML	3	No	WT	2.35
SJAML030156	SJAML030156_D1	G4K	Heme	Acute myeloid leukemia	AML	2	No	WT	13.33
SJAML030163	SJAML030163_D1	G4K	Heme	Acute myeloid leukemia	AML	3	No	WT	8.48
SJAML030186	SJAML030186_D1	G4K	Heme	Acute myeloid leukemia	AML	0	No	WT	12.68
SJAML030195	SJAML030195_D1	G4K	Heme	Acute myeloid leukemia	AML	6	No	WT	3.42
SJAML030200	SJAML030200_D1	G4K	Heme	Acute myeloid leukemia	AML	3	No	WT	15.11
SJAML030208	SJAML030208_D1	G4K	Heme	Acute myeloid leukemia	AML	8	No	WT	14.84
SJAML030209	SJAML030209_D1	G4K	Heme	Acute myeloid leukemia	AML	11	No	WT	0.32
SJAML030231	SJAML030231_D1	G4K	Heme	Acute myeloid leukemia	AML	5	No	WT	12.3
SJAML030233	SJAML030233_D1	G4K	Heme	Acute myeloid leukemia	AML	7	No	WT	16.55
SJAML030286	SJAML030286_D1	G4K	Heme	Acute myeloid leukemia	AML	27	No	WT	9.17
SJAML030287	SJAML030287_D1	G4K	Heme	Acute myeloid leukemia	AML	4	No	WT	6.29
SJAML030297	SJAML030297_D1	G4K	Heme	Acute myeloid leukemia	AML	1	No	WT	7.55
SJAML030320	SJAML030320_D1	G4K	Heme	Acute myeloid leukemia	AML	1	No	WT	16.75
SJAML030322	SJAML030322_D1	G4K	Heme	Acute myeloid leukemia	AML	5	No	WT	12.12
SJAML030330	SJAML030330_D1	G4K	Heme	B-acute lymphoblastic leukemia	BALL	19	No	WT	3.3
SJAML030345	SJAML030345_D1	G4K	Heme	Acute myeloid leukemia	AML	2	No	WT	5.16
SJAML040668	SJAML040668_D1	TARGET	Heme	Acute myeloid leukemia	AML	2	No	WT	8.4274
SJAML040669	SJAML040669_D1	TARGET	Heme	Acute myeloid leukemia	AML	5	No	WT	1.23288
SJAML040671	SJAML040671_D1	TARGET	Heme	Acute myeloid leukemia	AML	2	No	WT	13.1315
SJAML040673	SJAML040673_D2	TARGET	Heme	Acute myeloid leukemia	AML	3	No	WT	9.96164
SJAML040675	SJAML040675_D1	TARGET	Heme	Acute myeloid leukemia	AML	1	No	WT	1.17808
SJAML040676	SJAML040676_D1	TARGET	Heme	Acute myeloid leukemia	AML	3	No	WT	14.6466
SJAML040677	SJAML040677_D1	TARGET	Heme	Acute myeloid leukemia	AML	2	No	WT	16.6822
SJAML040678	SJAML040678_D1	TARGET	Heme	Acute myeloid leukemia	AML	5	No	WT	5.13699
SJAML040679	SJAML040679_D1	TARGET	Heme	Acute myeloid leukemia	AML	4	No	WT	9.42466
SJAML040680	SJAML040680_D1	TARGET	Heme	Acute myeloid leukemia	AML	3	No	WT	5.92877
SJAML040681	SJAML040681_D1	TARGET	Heme	Acute myeloid leukemia	AML	3	No	WT	10.5096
SJAML040682	SJAML040682_D1	TARGET	Heme	Acute myeloid leukemia	AML	2	No	WT	0.871233
SJAML040684	SJAML040684_D1	TARGET	Heme	Acute myeloid leukemia	AML	2	No	WT	17.7836
SJAML040685	SJAML040685_D1	TARGET	Heme	Acute myeloid leukemia	AML	26	No	Alt	14.8082
SJAML040686	SJAML040686_D1	TARGET	Heme	Acute myeloid leukemia	AML	2	No	Alt	5.87671
SJAML040688	SJAML040688_D1	TARGET	Heme	Acute myeloid leukemia	AML	1	No	WT	2.43562
SJAML040690	SJAML040690_D1	TARGET	Heme	Acute myeloid leukemia	AML	4	No	WT	1.14247
SJAML040691	SJAML040691_D1	TARGET	Heme	Acute myeloid leukemia	AML	1	No	WT	13.3123
SJAML040692	SJAML040692_D1	TARGET	Heme	Acute myeloid leukemia	AML	5	No	WT	10.6877
SJAML040693	SJAML040693_D1	TARGET	Heme	Acute myeloid leukemia	AML	2	No	WT	4.92877
SJAML040710	SJAML040710_D1	TARGET	Heme	Acute myeloid leukemia	AML	2	No	WT	10.8795
SJAMLM7005	SJAMLM7005_D	PCGP	Heme	Acute myeloid leukemia	AML	2	No	WT	2.17
SJAMLM7006	SJAMLM7006_D	PCGP	Heme	Acute myeloid leukemia	AML	3	No	WT	1
SJAMLM7012	SJAMLM7012_D	PCGP	Heme	Acute myeloid leukemia	AML	3	No	WT	0.63
SJAMLM7013	SJAMLM7013_D	PCGP	Heme	Acute myeloid leukemia	AML	4	No	WT	0.56
SJBALL012	SJBALL012_D	PCGP	Heme	B-acute lymphoblastic leukemia	BALL	11	No	WT	3.98
SJBALL013785	SJBALL013785_D1	SCMC	Heme	B-acute lymphoblastic leukemia	BALL	3	No	WT	0.41
SJBALL013787	SJBALL013787_D1	SCMC	Heme	B-acute lymphoblastic leukemia	BALL	25	No	WT	4.57
SJBALL013789	SJBALL013789_D1	SCMC	Heme	B-acute lymphoblastic leukemia	BALL	15	No	WT	4.7
SJBALL013790	SJBALL013790_D1	SCMC	Heme	B-acute lymphoblastic leukemia	BALL	2	No	WT	9.18
SJBALL013791	SJBALL013791_D1	SCMC	Heme	B-acute lymphoblastic leukemia	BALL	8	No	WT	7.85
SJBALL013793	SJBALL013793_D1	SCMC	Heme	B-acute lymphoblastic leukemia	BALL	14	No	WT	3.58
SJBALL020340	SJBALL020340_D1	PCGP	Heme	B-acute lymphoblastic leukemia	BALL	25	No	WT	11.5233
SJBALL020374	SJBALL020374_D1	PCGP	Heme	B-acute lymphoblastic leukemia	BALL	38	No	Alt	13.5397
SJBALL020422	SJBALL020422_D1	PCGP	Heme	B-acute lymphoblastic leukemia	BALL	39	No	WT	16.7753
SJBALL020469	SJBALL020469_D1	PCGP	Heme	B-acute lymphoblastic leukemia	BALL	22	No	Alt	15.4795
SJBALL020516	SJBALL020516_D1	PCGP	Heme	B-acute lymphoblastic leukemia	BALL	53	No	WT	8.50959
SJBALL020570	SJBALL020570_D1	PCGP	Heme	B-acute lymphoblastic leukemia	BALL	56	No	WT	16.2932
SJBALL020589	SJBALL020589_D1	PCGP	Heme	B-acute lymphoblastic leukemia	BALL	15	No	WT	14.1096
SJBALL020595	SJBALL020595_D1	PCGP	Heme	B-acute lymphoblastic leukemia	BALL	15	No	WT	13.1945
SJBALL020609	SJBALL020609_D1	PCGP	Heme	B-acute lymphoblastic leukemia	BALL	14	No	WT	13.2164
SJBALL020625	SJBALL020625_D1	PCGP	Heme	B-acute lymphoblastic leukemia	BALL	28	No	WT	14.6137
SJBALL020635	SJBALL020635_D1	PCGP	Heme	B-acute lymphoblastic leukemia	BALL	14	No	WT	15.4
SJBALL020649	SJBALL020649_D1	PCGP	Heme	B-acute lymphoblastic leukemia	BALL	15	No	WT	14.4877
SJBALL020828	SJBALL020828_D1	PCGP	Heme	B-acute lymphoblastic leukemia	BALL	12	No	WT	10.6
SJBALL020882	SJBALL020882_D1	PCGP	Heme	B-acute lymphoblastic leukemia	BALL	2	No	WT	12.4904
SJBALL020984	SJBALL020984_D1	PCGP	Heme	B-acute lymphoblastic leukemia	BALL	22	No	WT	16.3096
SJBALL021083	SJBALL021083_D1	PCGP	Heme	B-acute lymphoblastic leukemia	BALL	27	No	WT	16.9973
SJBALL021130	SJBALL021130_D1	PCGP	Heme	B-acute lymphoblastic leukemia	BALL	12	No	WT	16.4603
SJBALL021305	SJBALL021305_D1	PCGP	Heme	B-acute lymphoblastic leukemia	BALL	60	No	WT	12.7589
SJBALL021358	SJBALL021358_D1	PCGP	Heme	B-acute lymphoblastic leukemia	BALL	51	No	WT	12.9233
SJBALL021373	SJBALL021373_D1	PCGP	Heme	B-acute lymphoblastic leukemia	BALL	21	No	WT	11.8466
SJBALL021491	SJBALL021491_D1	PCGP	Heme	B-acute lymphoblastic leukemia	BALL	52	No	WT	16.7507
SJBALL021894	SJBALL021894_D1	PCGP	Heme	B-acute lymphoblastic leukemia	BALL	15	No	WT	16.7863
SJBALL021895	SJBALL021895_D1	PCGP	Heme	B-acute lymphoblastic leukemia	BALL	8	No	WT	11.6767
SJBALL021896	SJBALL021896_D1	PCGP	Heme	B-acute lymphoblastic leukemia	BALL	6	No	WT	11.9562
SJBALL021897	SJBALL021897_D1	PCGP	Heme	B-acute lymphoblastic leukemia	BALL	13	No	WT	14.0384
SJBALL021900	SJBALL021900_D1	PCGP	Heme	B-acute lymphoblastic leukemia	BALL	31	No	WT	14.61
SJBALL021901	SJBALL237_D	PCGP	Heme	B-acute lymphoblastic leukemia	BALL	27	No	WT	8.26
SJBALL030034	SJBALL030034_D1	G4K	Heme	B-acute lymphoblastic leukemia	BALL	23	No	WT	2.58
SJBALL030036	SJBALL030036_D1	G4K	Heme	B-acute lymphoblastic leukemia	BALL	41	No	WT	9.41
SJBALL030040	SJBALL030040_D1	G4K	Heme	B-acute lymphoblastic leukemia	BALL	12	No	WT	4.87
SJBALL030042	SJBALL030042_D1	G4K	Heme	B-acute lymphoblastic leukemia	BALL	15	No	WT	2.18
SJBALL030045	SJBALL030045_D1	G4K	Heme	B-acute lymphoblastic leukemia	BALL	17	No	WT	2.13
SJBALL030048	SJBALL030048_D1	G4K	Heme	B-acute lymphoblastic leukemia	BALL	20	No	WT	3.24
SJBALL030052	SJBALL030052_D1	G4K	Heme	B-acute lymphoblastic leukemia	BALL	35	No	WT	1.74
SJBALL030054	SJBALL030054_D1	G4K	Heme	B-acute lymphoblastic leukemia	BALL	35	No	WT	16.85
SJBALL030057	SJBALL030057_D1	G4K	Heme	B-acute lymphoblastic leukemia	BALL	25	No	WT	9.48
SJBALL030059	SJBALL030059_D1	G4K	Heme	B-acute lymphoblastic leukemia	BALL	11	No	WT	16.3
SJBALL030072	SJBALL030072_D1	G4K	Heme	B-acute lymphoblastic leukemia	BALL	61	No	WT	8.6
SJBALL030074	SJBALL030074_D1	G4K	Heme	B-acute lymphoblastic leukemia	BALL	19	No	WT	15.02
SJBALL030080	SJBALL030080_D1	G4K	Heme	B-acute lymphoblastic leukemia	BALL	12	No	WT	5.68
SJBALL030090	SJBALL030090_D1	G4K	Heme	B-acute lymphoblastic leukemia	BALL	15	No	WT	6.19
SJBALL030091	SJBALL030091_D1	G4K	Heme	B-acute lymphoblastic leukemia	BALL	30	No	WT	6.82
SJBALL030095	SJBALL030095_D1	G4K	Heme	B-acute lymphoblastic leukemia	BALL	16	No	WT	2.62
SJBALL030103	SJBALL030103_D1	G4K	Heme	B-acute lymphoblastic leukemia	BALL	14	No	WT	3.89
SJBALL030104	SJBALL030104_D1	G4K	Heme	B-acute lymphoblastic leukemia	BALL	8	No	WT	2.52
SJBALL030108	SJBALL030108_D1	G4K	Heme	B-acute lymphoblastic leukemia	BALL	16	No	WT	8.47
SJBALL030123	SJBALL030123_D1	G4K	Heme	B-acute lymphoblastic leukemia	BALL	10	No	WT	0.92
SJBALL030126	SJBALL030126_D1	G4K	Heme	B-acute lymphoblastic leukemia	BALL	11	No	WT	6.88
SJBALL030127	SJBALL030127_D1	G4K	Heme	B-acute lymphoblastic leukemia	BALL	15	No	WT	8.95
SJBALL030130	SJBALL030130_D1	G4K	Heme	B-acute lymphoblastic leukemia	BALL	10	No	WT	1.85
SJBALL030132	SJBALL030132_D1	G4K	Heme	B-acute lymphoblastic leukemia	BALL	62	No	WT	6.89
SJBALL030133	SJBALL030133_D1	G4K	Heme	B-acute lymphoblastic leukemia	BALL	10	No	WT	0.17
SJBALL030143	SJBALL030143_D1	G4K	Heme	B-acute lymphoblastic leukemia	BALL	7	No	WT	1.84
SJBALL030145	SJBALL030145_D1	G4K	Heme	B-acute lymphoblastic leukemia	BALL	13	No	WT	7.58
SJBALL030150	SJBALL030150_D1	G4K	Heme	B-acute lymphoblastic leukemia	BALL	68	No	WT	12.53
SJBALL030161	SJBALL030161_D1	G4K	Heme	B-acute lymphoblastic leukemia	BALL	11	No	WT	3.94
SJBALL030164	SJBALL030164_D1	G4K	Heme	B-acute lymphoblastic leukemia	BALL	11	No	WT	2.98
SJBALL030170	SJBALL030170_D1	G4K	Heme	B-acute lymphoblastic leukemia	BALL	5	No	WT	4.84
SJBALL030174	SJBALL030174_D1	G4K	Heme	B-acute lymphoblastic leukemia	BALL	54	No	WT	9.51
SJBALL030190	SJBALL030190_D1	G4K	Heme	B-acute lymphoblastic leukemia	BALL	17	No	WT	2.9
SJBALL030196	SJBALL030196_D1	G4K	Heme	B-acute lymphoblastic leukemia	BALL	11	No	WT	3.79
SJBALL030207	SJBALL030207_D1	G4K	Heme	B-acute lymphoblastic leukemia	BALL	11	No	WT	3.16
SJBALL030215	SJBALL030215_D1	G4K	Heme	B-acute lymphoblastic leukemia	BALL	22	No	WT	12.49
SJBALL030216	SJBALL030216_D1	G4K	Heme	B-acute lymphoblastic leukemia	BALL	14	No	WT	2.81
SJBALL030219	SJBALL030219_D1	G4K	Heme	B-acute lymphoblastic leukemia	BALL	16	No	WT	4.88
SJBALL030221	SJBALL030221_D1	G4K	Heme	B-acute lymphoblastic leukemia	BALL	3	No	WT	1.42
SJBALL030225	SJBALL030225_D1	G4K	Heme	B-acute lymphoblastic leukemia	BALL	67	No	WT	15.35
SJBALL030227	SJBALL030227_D1	G4K	Heme	B-acute lymphoblastic leukemia	BALL	36	No	WT	6.09
SJBALL030248	SJBALL030248_D1	G4K	Heme	B-acute lymphoblastic leukemia	BALL	31	No	WT	2.78
SJBALL030254	SJBALL030254_D1	G4K	Heme	B-acute lymphoblastic leukemia	BALL	8	No	WT	4.15
SJBALL030258	SJBALL030258_D1	G4K	Heme	B-acute lymphoblastic leukemia	BALL	6	No	WT	6
SJBALL030265	SJBALL030265_D1	G4K	Heme	B-acute lymphoblastic leukemia	BALL	7	No	WT	4.9
SJBALL030266	SJBALL030266_D1	G4K	Heme	B-acute lymphoblastic leukemia	BALL	5	No	Alt	2.09
SJBALL030267	SJBALL030267_D1	G4K	Heme	B-acute lymphoblastic leukemia	BALL	9	No	WT	3.39
SJBALL030268	SJBALL030268_D1	G4K	Heme	B-acute lymphoblastic leukemia	BALL	9	No	WT	10.11
SJBALL030270	SJBALL030270_D1	G4K	Heme	B-acute lymphoblastic leukemia	BALL	5	No	WT	6.42
SJBALL030271	SJBALL030271_D1	G4K	Heme	B-acute lymphoblastic leukemia	BALL	8	No	WT	4.77
SJBALL030275	SJBALL030275_D1	G4K	Heme	B-acute lymphoblastic leukemia	BALL	17	No	WT	4.16
SJBALL030276	SJBALL030276_D1	G4K	Heme	B-acute lymphoblastic leukemia	BALL	5	No	WT	3.27
SJBALL030282	SJBALL030282_D1	G4K	Heme	B-acute lymphoblastic leukemia	BALL	20	No	WT	8
SJBALL030285	SJBALL030285_D1	G4K	Heme	B-acute lymphoblastic leukemia	BALL	16	No	WT	8
SJBALL030288	SJBALL030288_D1	G4K	Heme	B-acute lymphoblastic leukemia	BALL	23	No	WT	3.86
SJBALL030290	SJBALL030290_D1	G4K	Heme	B-acute lymphoblastic leukemia	BALL	5	No	WT	4.09
SJBALL030295	SJBALL030295_D1	G4K	Heme	B-acute lymphoblastic leukemia	BALL	25	Yes	WT	15.09
SJBALL030301	SJBALL030301_D1	G4K	Heme	B-acute lymphoblastic leukemia	BALL	3	No	WT	0.25
SJBALL030311	SJBALL030311_D1	G4K	Heme	B-acute lymphoblastic leukemia	BALL	12	No	WT	10
SJBALL030313	SJBALL030313_D1	G4K	Heme	B-acute lymphoblastic leukemia	BALL	9	No	WT	2.01
SJBALL030318	SJBALL030318_D1	G4K	Heme	B-acute lymphoblastic leukemia	BALL	11	No	WT	5.41
SJBALL030323	SJBALL030323_D1	G4K	Heme	B-acute lymphoblastic leukemia	BALL	85	No	WT	7.57
SJBALL030325	SJBALL030325_D1	G4K	Heme	B-acute lymphoblastic leukemia	BALL	35	No	WT	8.73
SJBALL030327	SJBALL030327_D1	G4K	Heme	B-acute lymphoblastic leukemia	BALL	6	No	WT	4.42
SJBALL030331	SJBALL030331_D1	G4K	Heme	B-acute lymphoblastic leukemia	BALL	13	No	WT	5.66
SJBALL030334	SJBALL030334_D1	G4K	Heme	B-acute lymphoblastic leukemia	BALL	53	No	WT	10.97
SJBALL030337	SJBALL030337_D1	G4K	Heme	B-acute lymphoblastic leukemia	BALL	16	No	WT	3.34
SJBALL030344	SJBALL030344_D1	G4K	Heme	B-acute lymphoblastic leukemia	BALL	30	No	WT	5.64
SJBALL030346	SJBALL030346_D1	G4K	Heme	B-acute lymphoblastic leukemia	BALL	34	No	WT	2.43
SJBALL030366	SJBALL030366_D1	G4K	Heme	B-acute lymphoblastic leukemia	BALL	11	No	WT	3.91
SJBALL063	SJBALL063_D	PCGP	Heme	B-acute lymphoblastic leukemia	BALL	14	No	WT	15.76
SJBALL101	SJBALL101_D	PCGP	Heme	B-acute lymphoblastic leukemia	BALL	57	No	WT	13.74
SJBALL102	SJBALL102_D	PCGP	Heme	B-acute lymphoblastic leukemia	BALL	58	No	WT	9.17
SJBALL153	SJBALL153_D	PCGP	Heme	B-acute lymphoblastic leukemia	BALL	31	No	WT	1.9
SJBALL204	SJBALL204_D	PCGP	Heme	B-acute lymphoblastic leukemia	BALL	13	No	WT	12.94
SJBALL218	SJBALL218_D	PCGP	Heme	B-acute lymphoblastic leukemia	BALL	2	No	WT	7.48
SJBALL231	SJBALL231_D	PCGP	Heme	B-acute lymphoblastic leukemia	BALL	8	No	WT	11.25
SJBALL239	SJBALL239_D	PCGP	Heme	B-acute lymphoblastic leukemia	BALL	42	No	WT	13.37
SJBALL247	SJBALL247_D	PCGP	Heme	B-acute lymphoblastic leukemia	BALL	50	No	WT	1.64
SJBALL255	SJBALL255_D	PCGP	Heme	B-acute lymphoblastic leukemia	BALL	26	No	WT	4.63
SJBALL263	SJBALL263_D	PCGP	Heme	B-acute lymphoblastic leukemia	BALL	57	No	WT	14.2685
SJBALL264	SJBALL264_D	PCGP	Heme	B-acute lymphoblastic leukemia	BALL	40	No	WT	11.3589
SJBALL267	SJBALL267_D	PCGP	Heme	B-acute lymphoblastic leukemia	BALL	49	No	WT	17.9041
SJBALL271	SJBALL271_D	PCGP	Heme	B-acute lymphoblastic leukemia	BALL	33	No	WT	13.59
SJBT030067	SJBT030067_D1	G4K	Brain	Other brain tumor	BT_OTHER	10	No	WT	10.78
SJBT030073	SJBT030073_D1	G4K	Brain	Other brain tumor	BT_OTHER	48	No	WT	8.35
SJBT030076	SJBT030076_D1	G4K	Brain	Other brain tumor	BT_OTHER	25	No	WT	16.5
SJBT030078	SJBT030078_D1	G4K	Brain	High-grade glioma	HGG	39	No	Alt	7.02
SJBT030081	SJBT030081_D2	G4K	Brain	Ependymoma	EPD	48	No	WT	14.41
SJBT030086	SJBT030086_D1	G4K	Brain	Other brain tumor	BT_OTHER	34	No	WT	2.01
SJBT030113	SJBT030113_D1	G4K	Brain	Other brain tumor	BT_OTHER	4	No	WT	10.77
SJBT030128	SJBT030128_D1	G4K	Brain	Other brain tumor	BT_OTHER	1	No	WT	1.18
SJBT030148	SJBT030148_D1	G4K	Brain	Low-grade glioma	LGG	2	No	WT	6.85
SJBT030255	SJBT030255_D1	G4K	Brain	Other brain tumor	BT_OTHER	19	No	WT	2.44
SJCBF001	SJCBF001_D	PCGP	Heme	Acute myeloid leukemia	AML	4	No	WT	12.2
SJCBF003	SJCBF003_D	PCGP	Heme	Acute myeloid leukemia	AML	5	No	WT	7.91
SJCBF004	SJCBF004_D	PCGP	Heme	Acute myeloid leukemia	AML	4	No	WT	14.05
SJCBF006	SJCBF006_D	PCGP	Heme	Acute myeloid leukemia	AML	8	No	WT	9.06
SJCBF008	SJCBF008_D	PCGP	Heme	Acute myeloid leukemia	AML	10	No	WT	14.8
SJCBF011	SJCBF011_D	PCGP	Heme	Acute myeloid leukemia	AML	3	No	WT	15.06
SJCBF012	SJCBF012_D	PCGP	Heme	Acute myeloid leukemia	AML	9	No	WT	17.32
SJCBF013	SJCBF013_D	PCGP	Heme	Acute myeloid leukemia	AML	3	No	WT	8.93
SJCBF014	SJCBF014_D	PCGP	Heme	Acute myeloid leukemia	AML	1	No	WT	4.64
SJCBF020	SJCBF020_D	PCGP	Heme	Acute myeloid leukemia	AML	15	No	WT	3
SJCBF021	SJCBF021_D	PCGP	Heme	Acute myeloid leukemia	AML	3	No	WT	17.27
SJCBF022	SJCBF022_D	PCGP	Heme	Acute myeloid leukemia	AML	1	No	WT	11.23
SJCBF023	SJCBF023_D	PCGP	Heme	Acute myeloid leukemia	AML	1	No	WT	16.54
SJCBF024	SJCBF024_D	PCGP	Heme	Acute myeloid leukemia	AML	1	No	WT	11.53
SJCBF026	SJCBF026_D	PCGP	Heme	Acute myeloid leukemia	AML	5	No	WT	8.77
SJCOGALL010914	TARGET-10-PAPACP-03A-01D	TARGET	Heme	B-acute lymphoblastic leukemia	BALL	0	No	WT	5.52
SJDOWN013	SJDOWN013_D	PCGP	Heme	B-acute lymphoblastic leukemia	BALL	23	No	WT	7.03
SJDSRCT030041	SJDSRCT030041_D1	G4K	Solid	Other solid tumor	ST_OTHER	17	No	WT	14.21
SJE2A001	SJE2A001_D	PCGP	Heme	B-acute lymphoblastic leukemia	BALL	2	No	WT	11.13
SJE2A002	SJE2A002_D	PCGP	Heme	B-acute lymphoblastic leukemia	BALL	3	No	WT	15.44
SJE2A003	SJE2A003_D	PCGP	Heme	B-acute lymphoblastic leukemia	BALL	9	No	WT	3.61
SJE2A004	SJE2A004_D	PCGP	Heme	B-acute lymphoblastic leukemia	BALL	2	No	WT	3.53
SJE2A006	SJE2A006_D	PCGP	Heme	B-acute lymphoblastic leukemia	BALL	1	No	WT	11.72
SJE2A007	SJE2A007_D	PCGP	Heme	B-acute lymphoblastic leukemia	BALL	4	No	WT	12.28
SJE2A008	SJE2A008_D	PCGP	Heme	B-acute lymphoblastic leukemia	BALL	4	No	WT	11.01
SJE2A009	SJE2A009_D	PCGP	Heme	B-acute lymphoblastic leukemia	BALL	7	No	WT	2.19
SJE2A010	SJE2A010_D	PCGP	Heme	B-acute lymphoblastic leukemia	BALL	7	No	WT	10.62
SJE2A011	SJE2A011_D	PCGP	Heme	B-acute lymphoblastic leukemia	BALL	4	No	WT	5.44
SJE2A012	SJE2A012_D	PCGP	Heme	B-acute lymphoblastic leukemia	BALL	2	No	WT	3.48
SJE2A014	SJE2A014_D	PCGP	Heme	B-acute lymphoblastic leukemia	BALL	3	No	WT	13.94
SJE2A015	SJE2A015_D	PCGP	Heme	B-acute lymphoblastic leukemia	BALL	3	No	WT	1.27
SJE2A016	SJE2A016_D	PCGP	Heme	B-acute lymphoblastic leukemia	BALL	6	No	WT	2.54
SJE2A017	SJE2A017_D	PCGP	Heme	B-acute lymphoblastic leukemia	BALL	5	No	WT	4.94
SJE2A018	SJE2A018_D	PCGP	Heme	B-acute lymphoblastic leukemia	BALL	4	No	WT	12.41
SJE2A019	SJE2A019_D	PCGP	Heme	B-acute lymphoblastic leukemia	BALL	0	No	Alt	6.58
SJE2A022	SJE2A022_D	PCGP	Heme	B-acute lymphoblastic leukemia	BALL	3	No	WT	11.44
SJE2A023	SJE2A023_D	PCGP	Heme	B-acute lymphoblastic leukemia	BALL	9	No	WT	5.2
SJE2A024	SJE2A024_D	PCGP	Heme	B-acute lymphoblastic leukemia	BALL	3	No	WT	2.25
SJE2A025	SJE2A025_D	PCGP	Heme	B-acute lymphoblastic leukemia	BALL	14	No	WT	10.52
SJE2A026	SJE2A026_D	PCGP	Heme	B-acute lymphoblastic leukemia	BALL	5	No	WT	8.35
SJE2A037	SJE2A037_D	PCGP	Heme	B-acute lymphoblastic leukemia	BALL	6	No	WT	8.5339
SJE2A038	SJE2A038_D	PCGP	Heme	B-acute lymphoblastic leukemia	BALL	5	No	WT	3.321
SJE2A040	SJE2A040_D	PCGP	Heme	B-acute lymphoblastic leukemia	BALL	7	No	WT	7.6413
SJE2A043	SJE2A043_D	PCGP	Heme	B-acute lymphoblastic leukemia	BALL	7	No	WT	3.6413
SJE2A051	SJE2A051_D	PCGP	Heme	B-acute lymphoblastic leukemia	BALL	5	No	WT	1.91
SJE2A056	SJE2A056_D	PCGP	Heme	B-acute lymphoblastic leukemia	BALL	7	No	WT	2.9268
SJE2A057	SJE2A057_D	PCGP	Heme	B-acute lymphoblastic leukemia	BALL	8	No	WT	1.8398
SJE2A059	SJE2A059_D	PCGP	Heme	B-acute lymphoblastic leukemia	BALL	2	No	WT	9.5934
SJE2A060	SJE2A060_D	PCGP	Heme	B-acute lymphoblastic leukemia	BALL	8	No	WT	8.9993
SJE2A064	SJE2A064_D	PCGP	Heme	B-acute lymphoblastic leukemia	BALL	32	No	WT	14.98
SJEPD002	SJEPD002_D	PCGP	Brain	Ependymoma	EPD	0	No	WT	1.4
SJEPD003	SJEPD003_D	PCGP	Brain	Ependymoma	EPD	20	Yes	WT	7.22
SJEPD004	SJEPD004_D	PCGP	Brain	Ependymoma	EPD	28	No	WT	1.39
SJEPD005	SJEPD005_D	PCGP	Brain	Ependymoma	EPD	1	No	WT	2.05
SJEPD006	SJEPD006_D	PCGP	Brain	Ependymoma	EPD	26	Yes	WT	13.13
SJEPD007	SJEPD007_D	PCGP	Brain	Ependymoma	EPD	0	No	WT	2.2
SJEPD010	SJEPD010_D	PCGP	Brain	Ependymoma	EPD	0	No	WT	1.82
SJEPD012	SJEPD012_D	PCGP	Brain	Ependymoma	EPD	1	No	WT	2.06
SJEPD013	SJEPD013_D	PCGP	Brain	Ependymoma	EPD	3	No	WT	6.57
SJEPD014	SJEPD014_D	PCGP	Brain	Ependymoma	EPD	2	No	WT	5.08
SJEPD015	SJEPD015_D	PCGP	Brain	Ependymoma	EPD	4	No	WT	2.72
SJEPD016	SJEPD016_D	PCGP	Brain	Ependymoma	EPD	2	No	WT	1.35
SJEPD017	SJEPD017_D	PCGP	Brain	Ependymoma	EPD	7	Yes	WT	2.89
SJEPD018	SJEPD018_D	PCGP	Brain	Ependymoma	EPD	6	Yes	WT	2.63
SJEPD019	SJEPD019_D	PCGP	Brain	Ependymoma	EPD	10	No	WT	1.93
SJEPD020	SJEPD020_D	PCGP	Brain	Ependymoma	EPD	0	No	WT	1.22
SJEPD021	SJEPD021_D	PCGP	Brain	Ependymoma	EPD	7	No	WT	2.01
SJEPD022	SJEPD022_D	PCGP	Brain	Ependymoma	EPD	2	No	WT	2.15
SJEPD024	SJEPD024_D	PCGP	Brain	Ependymoma	EPD	3	No	WT	13.3
SJEPD025	SJEPD025_D	PCGP	Brain	Ependymoma	EPD	0	No	WT	2.51
SJEPD026	SJEPD026_D	PCGP	Brain	Ependymoma	EPD	6	No	WT	6.96
SJEPD027	SJEPD027_D	PCGP	Brain	Ependymoma	EPD	0	No	WT	16.81
SJEPD028	SJEPD028_D	PCGP	Brain	Ependymoma	EPD	5	No	WT	5.88
SJEPD029	SJEPD029_D	PCGP	Brain	Ependymoma	EPD	2	No	WT	2.75
SJEPD030168	SJEPD030168_D1	G4K	Brain	Ependymoma	EPD	47	No	WT	4.39
SJEPD030169	SJEPD030169_D1	G4K	Brain	Ependymoma	EPD	8	No	WT	3.92
SJEPD030229	SJEPD030229_D1	G4K	Brain	Ependymoma	EPD	41	Yes	WT	14.13
SJEPD030232	SJEPD030232_D1	G4K	Brain	Ependymoma	EPD	41	No	WT	1.69
SJEPD030250	SJEPD030250_D1	G4K	Brain	Ependymoma	EPD	0	No	WT	10.27
SJEPD030292	SJEPD030292_D1	G4K	Brain	Ependymoma	EPD	118	Yes	WT	4.32
SJEPD030	SJEPD030_D	PCGP	Brain	Ependymoma	EPD	0	No	WT	5.64
SJEPD031	SJEPD031_D	PCGP	Brain	Ependymoma	EPD	14	No	WT	2.54
SJEPD032	SJEPD032_D	PCGP	Brain	Ependymoma	EPD	20	Yes	WT	12.22
SJEPD033	SJEPD033_D	PCGP	Brain	Ependymoma	EPD	119	Yes	WT	6.55
SJEPD034	SJEPD034_D	PCGP	Brain	Ependymoma	EPD	13	Yes	WT	14.29
SJEPD035	SJEPD035_D	PCGP	Brain	Ependymoma	EPD	7	No	WT	0.65
SJEPD036	SJEPD036_D	PCGP	Brain	Ependymoma	EPD	50	Yes	WT	1.61
SJEPD037	SJEPD037_D	PCGP	Brain	Ependymoma	EPD	3	No	WT	1.66
SJEPD038	SJEPD038_D	PCGP	Brain	Ependymoma	EPD	6	No	WT	0.93
SJEPD039	SJEPD039_D	PCGP	Brain	Ependymoma	EPD	0	No	WT	5.96
SJEPD040	SJEPD040_D	PCGP	Brain	Ependymoma	EPD	83	Yes	Alt	9.15
SJERG002	SJERG002_D	PCGP	Heme	B-acute lymphoblastic leukemia	BALL	17	No	WT	7.81
SJERG005	SJERG005_D	PCGP	Heme	B-acute lymphoblastic leukemia	BALL	12	No	WT	9.36
SJERG006	SJERG006_D	PCGP	Heme	B-acute lymphoblastic leukemia	BALL	13	No	WT	13.17
SJERG009	SJERG009_D	PCGP	Heme	B-acute lymphoblastic leukemia	BALL	1	No	WT	15.6222
SJERG010	SJERG010_D	PCGP	Heme	B-acute lymphoblastic leukemia	BALL	9	No	WT	7.98
SJERG011	SJERG011_D	PCGP	Heme	B-acute lymphoblastic leukemia	BALL	11	No	WT	4.36
SJERG016	SJERG016_D	PCGP	Heme	B-acute lymphoblastic leukemia	BALL	12	No	WT	10.78
SJERG020052	SJERG020052_D1	PCGP	Heme	B-acute lymphoblastic leukemia	BALL	13	No	WT	16.8548
SJERG020299	SJERG020299_D1	PCGP	Heme	B-acute lymphoblastic leukemia	BALL	12	No	WT	17.3123
SJERG020300	SJERG020300_D1	PCGP	Heme	B-acute lymphoblastic leukemia	BALL	12	No	WT	16.3945
SJERG020302	SJERG020302_D1	PCGP	Heme	B-acute lymphoblastic leukemia	BALL	19	No	WT	17.2082
SJERG020303	SJERG020303_D1	PCGP	Heme	B-acute lymphoblastic leukemia	BALL	11	No	WT	16.1397
SJERG020307	SJERG020307_D1	PCGP	Heme	B-acute lymphoblastic leukemia	BALL	15	No	WT	16.5781
SJERG020309	SJERG020309_D1	PCGP	Heme	B-acute lymphoblastic leukemia	BALL	9	No	WT	17.5014
SJERG020	SJERG020_D	PCGP	Heme	B-acute lymphoblastic leukemia	BALL	9	No	Alt	6.98
SJERG024	SJERG024_D	PCGP	Heme	B-acute lymphoblastic leukemia	BALL	24	No	WT	9.99
SJERG026	SJERG026_D	PCGP	Heme	B-acute lymphoblastic leukemia	BALL	18	No	WT	4.13
SJERG028	SJERG028_D	PCGP	Heme	B-acute lymphoblastic leukemia	BALL	15	No	WT	10.92
SJERG031	SJERG031_D	PCGP	Heme	B-acute lymphoblastic leukemia	BALL	28	No	WT	10.86
SJETV001	SJETV001_D	PCGP	Heme	B-acute lymphoblastic leukemia	BALL	19	No	WT	4.08
SJETV002	SJETV002_D	PCGP	Heme	B-acute lymphoblastic leukemia	BALL	33	No	WT	8
SJETV003	SJETV003_D	PCGP	Heme	B-acute lymphoblastic leukemia	BALL	36	No	WT	3.58
SJETV004	SJETV004_D	PCGP	Heme	B-acute lymphoblastic leukemia	BALL	21	No	WT	8.38
SJETV010	SJETV010_D	PCGP	Heme	B-acute lymphoblastic leukemia	BALL	67	No	WT	11.45
SJETV022	SJETV022_D	PCGP	Heme	B-acute lymphoblastic leukemia	BALL	18	No	WT	2.67
SJETV024	SJETV024_D	PCGP	Heme	B-acute lymphoblastic leukemia	BALL	25	No	WT	4.54
SJETV025	SJETV025_D	PCGP	Heme	B-acute lymphoblastic leukemia	BALL	23	No	WT	3.89
SJETV026	SJETV026_D	PCGP	Heme	B-acute lymphoblastic leukemia	BALL	21	No	WT	3.72
SJETV027	SJETV027_D	PCGP	Heme	B-acute lymphoblastic leukemia	BALL	36	No	WT	7.13
SJETV028	SJETV028_D	PCGP	Heme	B-acute lymphoblastic leukemia	BALL	23	No	WT	1.84
SJETV032	SJETV032_D	PCGP	Heme	B-acute lymphoblastic leukemia	BALL	26	No	WT	5.75
SJETV035	SJETV035_D	PCGP	Heme	B-acute lymphoblastic leukemia	BALL	24	No	WT	6.72
SJETV036	SJETV036_D	PCGP	Heme	B-acute lymphoblastic leukemia	BALL	5	No	WT	7.41
SJETV039	SJETV039_D	PCGP	Heme	B-acute lymphoblastic leukemia	BALL	26	No	WT	5.26
SJETV041	SJETV041_D	PCGP	Heme	B-acute lymphoblastic leukemia	BALL	27	No	WT	6.17
SJETV043	SJETV043_D	PCGP	Heme	B-acute lymphoblastic leukemia	BALL	72	No	WT	9.74
SJETV044	SJETV044_D	PCGP	Heme	B-acute lymphoblastic leukemia	BALL	25	No	WT	3.22
SJETV045	SJETV045_D	PCGP	Heme	B-acute lymphoblastic leukemia	BALL	14	No	WT	2.69
SJETV046	SJETV046_D	PCGP	Heme	B-acute lymphoblastic leukemia	BALL	38	No	WT	4.69
SJETV047	SJETV047_D	PCGP	Heme	B-acute lymphoblastic leukemia	BALL	9	No	WT	2.06
SJETV048	SJETV048_D	PCGP	Heme	B-acute lymphoblastic leukemia	BALL	46	No	WT	10.87
SJETV059	SJETV059_D	PCGP	Heme	B-acute lymphoblastic leukemia	BALL	40	No	WT	7.03
SJETV068	SJETV068_D	PCGP	Heme	B-acute lymphoblastic leukemia	BALL	21	No	WT	2.75
SJETV069	SJETV069_D	PCGP	Heme	B-acute lymphoblastic leukemia	BALL	16	No	WT	2.54
SJETV070	SJETV070_D	PCGP	Heme	B-acute lymphoblastic leukemia	BALL	29	No	WT	4.85
SJETV073	SJETV073_D	PCGP	Heme	B-acute lymphoblastic leukemia	BALL	15	No	WT	4.13
SJETV074	SJETV074_D	PCGP	Heme	B-acute lymphoblastic leukemia	BALL	20	No	WT	2.3
SJETV075	SJETV075_D	PCGP	Heme	B-acute lymphoblastic leukemia	BALL	16	No	WT	6.18
SJETV076	SJETV076_D	PCGP	Heme	B-acute lymphoblastic leukemia	BALL	13	No	WT	1.91
SJETV077	SJETV077_D	PCGP	Heme	B-acute lymphoblastic leukemia	BALL	13	No	Alt	3.26
SJETV078	SJETV078_D	PCGP	Heme	B-acute lymphoblastic leukemia	BALL	32	No	WT	4.06
SJETV079	SJETV079_D	PCGP	Heme	B-acute lymphoblastic leukemia	BALL	27	No	WT	2.09
SJETV082	SJETV082_D	PCGP	Heme	B-acute lymphoblastic leukemia	BALL	30	No	WT	5.48
SJETV083	SJETV083_D	PCGP	Heme	B-acute lymphoblastic leukemia	BALL	22	No	WT	2.68
SJETV084	SJETV084_D	PCGP	Heme	B-acute lymphoblastic leukemia	BALL	18	No	WT	3.47
SJETV085	SJETV085_D	PCGP	Heme	B-acute lymphoblastic leukemia	BALL	23	No	WT	4.1
SJETV086	SJETV086_D	PCGP	Heme	B-acute lymphoblastic leukemia	BALL	27	No	WT	4.52
SJETV088	SJETV088_D	PCGP	Heme	B-acute lymphoblastic leukemia	BALL	30	No	WT	2.91
SJETV089	SJETV089_D	PCGP	Heme	B-acute lymphoblastic leukemia	BALL	11	No	WT	16.01
SJETV092	SJETV092_D	PCGP	Heme	B-acute lymphoblastic leukemia	BALL	30	No	WT	3.69
SJETV093	SJETV093_D	PCGP	Heme	B-acute lymphoblastic leukemia	BALL	54	No	WT	6.52
SJETV095	SJETV095_D	PCGP	Heme	B-acute lymphoblastic leukemia	BALL	42	No	WT	4.34
SJETV096	SJETV096_D	PCGP	Heme	B-acute lymphoblastic leukemia	BALL	34	No	WT	8.59
SJETV098	SJETV098_D	PCGP	Heme	B-acute lymphoblastic leukemia	BALL	19	No	WT	3.16
SJETV136	SJETV136_D	PCGP	Heme	B-acute lymphoblastic leukemia	BALL	11	No	WT	3.58
SJETV190	SJETV190_D	PCGP	Heme	B-acute lymphoblastic leukemia	BALL	21	No	WT	4.22
SJETV191	SJETV191_D	PCGP	Heme	B-acute lymphoblastic leukemia	BALL	46	No	WT	3.42
SJEWS001301	SJEWS001301_D1	PCGP	Solid	Ewing sarcoma	EWS	5	No	WT	13.6667
SJEWS001302	SJEWS001302_D1	PCGP	Solid	Ewing sarcoma	EWS	2	No	WT	12.5833
SJEWS001303	SJEWS001303_D1	PCGP	Solid	Ewing sarcoma	EWS	27	Yes	WT	11.4167
SJEWS001304	SJEWS001304_D1	PCGP	Solid	Ewing sarcoma	EWS	6	No	WT	13.6667
SJEWS001305	SJEWS001305_D1	PCGP	Solid	Ewing sarcoma	EWS	5	No	WT	13.6667
SJEWS001306	SJEWS001306_D1	PCGP	Solid	Ewing sarcoma	EWS	8	No	WT	15.25
SJEWS001307	SJEWS001307_D1	PCGP	Solid	Ewing sarcoma	EWS	4	No	WT	2.91667
SJEWS001308	SJEWS001308_D1	PCGP	Solid	Ewing sarcoma	EWS	5	No	WT	12
SJEWS001309	SJEWS001309_D1	PCGP	Solid	Ewing sarcoma	EWS	9	No	WT	13.75
SJEWS001311	SJEWS001311_D1	PCGP	Solid	Ewing sarcoma	EWS	4	No	WT	10.75
SJEWS001312	SJEWS001312_D1	PCGP	Solid	Ewing sarcoma	EWS	6	No	WT	11.8333
SJEWS001313	SJEWS001313_D1	PCGP	Solid	Ewing sarcoma	EWS	3	No	WT	14.8333
SJEWS001314	SJEWS001314_D1	PCGP	Solid	Ewing sarcoma	EWS	8	No	WT	16.4167
SJEWS001316	SJEWS001316_D1	PCGP	Solid	Ewing sarcoma	EWS	5	No	WT	6.16667
SJEWS001317	SJEWS001317_D1	PCGP	Solid	Ewing sarcoma	EWS	3	No	WT	3.33333
SJEWS001318	SJEWS001318_D1	PCGP	Solid	Ewing sarcoma	EWS	3	No	WT	11.4167
SJEWS001319	SJEWS001319_D1	PCGP	Solid	Ewing sarcoma	EWS	3	No	WT	13.9167
SJEWS001320	SJEWS001320_D1	PCGP	Solid	Ewing sarcoma	EWS	26	Yes	WT	10.3333
SJEWS010361	SJEWS010361_D1	PCGP	Solid	Ewing sarcoma	EWS	7	No	WT	11.4917
SJEWS010362	SJEWS010362_D1	PCGP	Solid	Ewing sarcoma	EWS	7	No	WT	4.56667
SJEWS010363	SJEWS010363_D1	PCGP	Solid	Ewing sarcoma	EWS	44	Yes	Alt	13.2583
SJEWS010364	SJEWS010364_D1	PCGP	Solid	Ewing sarcoma	EWS	14	No	Alt	15.1417
SJEWS010365	SJEWS010365_D1	PCGP	Solid	Ewing sarcoma	EWS	2	No	WT	15.025
SJEWS010368	SJEWS010368_D1	PCGP	Solid	Ewing sarcoma	EWS	17	No	WT	13.7833
SJEWS010369	SJEWS010369_D1	PCGP	Solid	Ewing sarcoma	EWS	4	No	WT	11.8167
SJEWS010370	SJEWS010370_D1	PCGP	Solid	Ewing sarcoma	EWS	4	No	WT	13.775
SJEWS010371	SJEWS010371_D1	PCGP	Solid	Ewing sarcoma	EWS	9	No	WT	11.8417
SJEWS010373	SJEWS010373_D1	PCGP	Solid	Ewing sarcoma	EWS	2	No	Alt	17.175
SJEWS010374	SJEWS010374_D1	PCGP	Solid	Ewing sarcoma	EWS	5	No	WT	16.325
SJEWS010421	SJEWS010421_D1	PCGP	Solid	Ewing sarcoma	EWS	1	No	WT	15.4833
SJEWS010646	SJEWS010646_D1	PCGP	Solid	Ewing sarcoma	EWS	5	No	WT	4.125
SJEWS010647	SJEWS010647_D1	PCGP	Solid	Ewing sarcoma	EWS	2	No	WT	11.7083
SJEWS010648	SJEWS010648_D1	PCGP	Solid	Ewing sarcoma	EWS	47	No	Alt	13.375
SJEWS010649	SJEWS010649_D1	PCGP	Solid	Ewing sarcoma	EWS	5	No	WT	15.2667
SJEWS010650	SJEWS010650_D1	PCGP	Solid	Ewing sarcoma	EWS	3	No	WT	5.76667
SJEWS010651	SJEWS010651_D1	PCGP	Solid	Ewing sarcoma	EWS	5	No	WT	12.0417
SJEWS010652	SJEWS010652_D1	PCGP	Solid	Ewing sarcoma	EWS	4	No	Alt	16.125
SJEWS010653	SJEWS010653_D1	PCGP	Solid	Ewing sarcoma	EWS	3	No	WT	15.7
SJEWS010654	SJEWS010654_D1	PCGP	Solid	Ewing sarcoma	EWS	3	No	WT	14.8583
SJEWS010655	SJEWS010655_D1	PCGP	Solid	Ewing sarcoma	EWS	10	No	WT	4.225
SJEWS010656	SJEWS010656_D1	PCGP	Solid	Ewing sarcoma	EWS	2	No	WT	15.1
SJEWS010657	SJEWS010657_D1	PCGP	Solid	Ewing sarcoma	EWS	2	No	WT	5.79167
SJEWS010659	SJEWS010659_D1	PCGP	Solid	Ewing sarcoma	EWS	14	No	WT	11.0417
SJEWS010662	SJEWS010662_D1	PCGP	Solid	Ewing sarcoma	EWS	10	No	WT	15.5667
SJEWS010663	SJEWS010663_D1	PCGP	Solid	Ewing sarcoma	EWS	4	No	WT	15.5583
SJEWS010664	SJEWS010664_D1	PCGP	Solid	Ewing sarcoma	EWS	2	No	WT	15.35
SJEWS010665	SJEWS010665_D1	PCGP	Solid	Ewing sarcoma	EWS	1	No	WT	9.95833
SJEWS010666	SJEWS010666_D1	PCGP	Solid	Ewing sarcoma	EWS	6	No	WT	10.3417
SJEWS010667	SJEWS010667_D1	PCGP	Solid	Ewing sarcoma	EWS	3	No	WT	5.91667
SJEWS010989	SJEWS010989_D1	PCGP	Solid	Ewing sarcoma	EWS	4	No	WT	2.93333
SJEWS010992	SJEWS010992_D1	PCGP	Solid	Ewing sarcoma	EWS	5	No	WT	12.6667
SJEWS010994	SJEWS010994_D1	PCGP	Solid	Ewing sarcoma	EWS	5	No	WT	8.25833
SJEWS010995	SJEWS010995_D1	PCGP	Solid	Ewing sarcoma	EWS	2	No	WT	14.8417
SJEWS010996	SJEWS010996_D1	PCGP	Solid	Ewing sarcoma	EWS	17	No	WT	10.05
SJEWS010998	SJEWS010998_D1	PCGP	Solid	Ewing sarcoma	EWS	10	No	WT	13.0917
SJEWS010999	SJEWS010999_D1	PCGP	Solid	Ewing sarcoma	EWS	4	No	WT	16.8583
SJEWS011000	SJEWS011000_D1	PCGP	Solid	Ewing sarcoma	EWS	5	No	WT	12.45
SJEWS011001	SJEWS011001_D1	PCGP	Solid	Ewing sarcoma	EWS	30	Yes	WT	9.45
SJEWS011004	SJEWS011004_D1	PCGP	Solid	Ewing sarcoma	EWS	12	No	WT	8.63333
SJEWS011005	SJEWS011005_D1	PCGP	Solid	Ewing sarcoma	EWS	1	No	WT	6.69167
SJEWS011007	SJEWS011007_D1	PCGP	Solid	Ewing sarcoma	EWS	5	No	WT	11.4167
SJEWS011009	SJEWS011009_D1	PCGP	Solid	Ewing sarcoma	EWS	2	No	WT	14.5917
SJEWS011010	SJEWS011010_D1	PCGP	Solid	Ewing sarcoma	EWS	5	No	WT	10.3667
SJEWS011011	SJEWS011011_D1	PCGP	Solid	Ewing sarcoma	EWS	7	No	WT	12.2917
SJEWS011043	SJEWS011043_D1	PCGP	Solid	Ewing sarcoma	EWS	5	No	WT	16.5
SJEWS011044	SJEWS011044_D1	PCGP	Solid	Ewing sarcoma	EWS	12	No	WT	17
SJEWS011050	SJEWS011050_D1	PCGP	Solid	Ewing sarcoma	EWS	8	No	WT	13.225
SJEWS011052	SJEWS011052_D1	PCGP	Solid	Ewing sarcoma	EWS	5	No	WT	11.1833
SJEWS011053	SJEWS011053_D1	PCGP	Solid	Ewing sarcoma	EWS	3	No	WT	17.8417
SJEWS011054	SJEWS011054_D1	PCGP	Solid	Ewing sarcoma	EWS	9	No	WT	13.7417
SJEWS011059	SJEWS011059_D1	PCGP	Solid	Ewing sarcoma	EWS	2	No	WT	11.55
SJEWS011062	SJEWS011062_D1	PCGP	Solid	Ewing sarcoma	EWS	10	No	WT	17.375
SJEWS011064	SJEWS011064_D1	PCGP	Solid	Ewing sarcoma	EWS	9	No	WT	11.0333
SJEWS011065	SJEWS011065_D1	PCGP	Solid	Ewing sarcoma	EWS	11	No	WT	14.925
SJEWS011070	SJEWS011070_D1	PCGP	Solid	Ewing sarcoma	EWS	5	No	WT	17.0083
SJEWS011072	SJEWS011072_D1	PCGP	Solid	Ewing sarcoma	EWS	2	No	WT	17.6167
SJEWS011073	SJEWS011073_D1	PCGP	Solid	Ewing sarcoma	EWS	7	No	WT	15.75
SJEWS011075	SJEWS011075_D1	PCGP	Solid	Ewing sarcoma	EWS	9	No	WT	14.2417
SJEWS011077	SJEWS011077_D1	PCGP	Solid	Ewing sarcoma	EWS	6	No	WT	7.45
SJEWS011079	SJEWS011079_D1	PCGP	Solid	Ewing sarcoma	EWS	3	No	WT	15.525
SJEWS011080	SJEWS011080_D1	PCGP	Solid	Ewing sarcoma	EWS	11	No	WT	8.11667
SJEWS011081	SJEWS011081_D1	PCGP	Solid	Ewing sarcoma	EWS	2	No	WT	13.1583
SJEWS030070	SJEWS030070_D1	G4K	Solid	Ewing sarcoma	EWS	9	No	WT	10.18
SJEWS030228	SJEWS030228_D2	G4K	Solid	Ewing sarcoma	EWS	6	No	Alt	7.55
SJEWS030253	SJEWS030253_D1	G4K	Solid	Ewing sarcoma	EWS	3	No	WT	10.15
SJEWS030332	SJEWS030332_D1	G4K	Solid	Ewing sarcoma	EWS	5	No	WT	17.69
SJHGG001	SJHGG001_A	PCGP	Brain	High-grade glioma	HGG	161	No	Alt	5.33
SJHGG002	SJHGG002_A	PCGP	Brain	High-grade glioma	HGG	20	No	Alt	14.95
SJHGG003	SJHGG003_A	PCGP	Brain	High-grade glioma	HGG	52	Yes	Alt	13.09
SJHGG004	SJHGG004_D	PCGP	Brain	High-grade glioma	HGG	37	Yes	Alt	5.47
SJHGG010	SJHGG010_D	PCGP	Brain	High-grade glioma	HGG	27	No	WT	3.46
SJHGG011	SJHGG011_D	PCGP	Brain	High-grade glioma	HGG	607	Yes	Alt	17.8
SJHGG012	SJHGG012_D	PCGP	Brain	High-grade glioma	HGG	10	No	WT	5.96
SJHGG015	SJHGG015_D	PCGP	Brain	High-grade glioma	HGG	5	No	WT	12.87
SJHGG016	SJHGG016_D	PCGP	Brain	High-grade glioma	HGG	3	No	WT	0.78
SJHGG017	SJHGG017_D	PCGP	Brain	High-grade glioma	HGG	13	Yes	Alt	9.04
SJHGG019	SJHGG019_E	PCGP	Brain	High-grade glioma	HGG	55	Yes	Alt	7.41
SJHGG022	SJHGG022_D	PCGP	Brain	High-grade glioma	HGG	37	No	Alt	16.56
SJHGG024	SJHGG024_D	PCGP	Brain	High-grade glioma	HGG	20	No	Alt	4.69
SJHGG027	SJHGG027_D	PCGP	Brain	High-grade glioma	HGG	10	No	WT	12.34
SJHGG028	SJHGG028_D	PCGP	Brain	High-grade glioma	HGG	46	No	Alt	5.86
SJHGG030179	SJHGG030179_D1	G4K	Brain	High-grade glioma	HGG	212	Yes	WT	4.8
SJHGG030198	SJHGG030198_D1	G4K	Brain	High-grade glioma	HGG	44	No	Alt	17.24
SJHGG030230	SJHGG030230_D1	G4K	Brain	High-grade glioma	HGG	37	No	Alt	9.66
SJHGG030242	SJHGG030242_D1	G4K	Brain	High-grade glioma	HGG	64	No	Alt	0.91
SJHGG030278	SJHGG030278_D1	G4K	Brain	High-grade glioma	HGG	2	No	WT	5.42
SJHGG030284	SJHGG030284_D1	G4K	Brain	Other brain tumor	BT_OTHER	42	No	WT	2.13
SJHGG030319	SJHGG030319_D1	G4K	Brain	High-grade glioma	HGG	1	No	WT	1.35
SJHGG030335	SJHGG030335_D1	G4K	Brain	High-grade glioma	HGG	8	No	Alt	10.76
SJHGG033	SJHGG033_D	PCGP	Brain	High-grade glioma	HGG	87	Yes	WT	14.01
SJHGG040	SJHGG040_D	PCGP	Brain	High-grade glioma	HGG	1	No	WT	13.21
SJHGG041	SJHGG041_D	PCGP	Brain	High-grade glioma	HGG	14	No	Alt	14.78
SJHGG044	SJHGG044_D	PCGP	Brain	High-grade glioma	HGG	179	Yes	Alt	13.53
SJHGG102	SJHGG102_D	PCGP	Brain	High-grade glioma	HGG	56	Yes	Alt	4.7
SJHGG111	SJHGG111_D	PCGP	Brain	High-grade glioma	HGG	44	Yes	Alt	14.3
SJHGG112	SJHGG112_D	PCGP	Brain	High-grade glioma	HGG	6	No	WT	3.28
SJHM030053	SJHM030053_D1	G4K	Heme	Other heme malignancy	HM_OTHER	4	No	WT	17.09
SJHM030100	SJHM030100_D1	G4K	Heme	Other heme malignancy	HM_OTHER	10	No	Alt	1.47
SJHM030102	SJHM030102_D1	G4K	Heme	T-acute lymphoblastic leukemia	TALL	208	No	WT	17.96
SJHM030201	SJHM030201_D1	G4K	Heme	Other heme malignancy	HM_OTHER	3	No	WT	17.1
SJHM030269	SJHM030269_D1	G4K	Heme	Other heme malignancy	HM_OTHER	12	No	WT	1.35
SJHM030291	SJHM030291_D1	G4K	Heme	T-acute lymphoblastic leukemia	TALL	3	No	WT	3.02
SJHM030302	SJHM030302_D1	G4K	Heme	Other heme malignancy	HM_OTHER	6	No	WT	0.13
SJHYPER001	SJHYPER001_D	PCGP	Heme	B-acute lymphoblastic leukemia	BALL	8	No	WT	2.02
SJHYPER002	SJHYPER002_D	PCGP	Heme	B-acute lymphoblastic leukemia	BALL	13	No	WT	2.05
SJHYPER003	SJHYPER003_D	PCGP	Heme	B-acute lymphoblastic leukemia	BALL	20	No	Alt	16.4
SJHYPER005	SJHYPER005_D	PCGP	Heme	B-acute lymphoblastic leukemia	BALL	6	No	WT	3.85
SJHYPER006	SJHYPER006_D	PCGP	Heme	B-acute lymphoblastic leukemia	BALL	10	No	WT	7.83
SJHYPER009	SJHYPER009_D	PCGP	Heme	B-acute lymphoblastic leukemia	BALL	10	No	WT	7.1
SJHYPER010	SJHYPER010_D	PCGP	Heme	B-acute lymphoblastic leukemia	BALL	6	No	WT	9.79
SJHYPER011	SJHYPER011_D	PCGP	Heme	B-acute lymphoblastic leukemia	BALL	5	No	WT	2.24
SJHYPER013	SJHYPER013_D	PCGP	Heme	B-acute lymphoblastic leukemia	BALL	15	No	WT	5.26
SJHYPER014	SJHYPER014_D	PCGP	Heme	B-acute lymphoblastic leukemia	BALL	4	No	WT	2.31
SJHYPER015	SJHYPER015_D	PCGP	Heme	B-acute lymphoblastic leukemia	BALL	9	No	WT	6.19
SJHYPER022	SJHYPER022_D	PCGP	Heme	B-acute lymphoblastic leukemia	BALL	6	No	WT	2.22
SJHYPER023	SJHYPER023_D	PCGP	Heme	B-acute lymphoblastic leukemia	BALL	10	No	WT	5.84
SJHYPER043	SJHYPER043_D	PCGP	Heme	B-acute lymphoblastic leukemia	BALL	35	No	WT	8.2
SJHYPER051	SJHYPER051_D	PCGP	Heme	B-acute lymphoblastic leukemia	BALL	9	No	Alt	6.35
SJHYPER052	SJHYPER052_D	PCGP	Heme	B-acute lymphoblastic leukemia	BALL	4	No	WT	2.82
SJHYPER069	SJHYPER069_D	PCGP	Heme	B-acute lymphoblastic leukemia	BALL	2	No	WT	4.75
SJHYPER084	SJHYPER084_D	PCGP	Heme	B-acute lymphoblastic leukemia	BALL	8	No	WT	5.25
SJHYPER085	SJHYPER085_D	PCGP	Heme	B-acute lymphoblastic leukemia	BALL	13	No	WT	3.1
SJHYPER089	SJHYPER089_D	PCGP	Heme	B-acute lymphoblastic leukemia	BALL	12	No	WT	6.7
SJHYPER091	SJHYPER091_D	PCGP	Heme	B-acute lymphoblastic leukemia	BALL	16	No	WT	6
SJHYPER095	SJHYPER095_D	PCGP	Heme	B-acute lymphoblastic leukemia	BALL	0	No	WT	2.7
SJHYPER097	SJHYPER097_D	PCGP	Heme	B-acute lymphoblastic leukemia	BALL	8	No	WT	5.87
SJHYPER098	SJHYPER098_D	PCGP	Heme	B-acute lymphoblastic leukemia	BALL	26	No	WT	12.07
SJHYPER100	SJHYPER100_D	PCGP	Heme	B-acute lymphoblastic leukemia	BALL	5	No	WT	4.65
SJHYPER102	SJHYPER102_D	PCGP	Heme	B-acute lymphoblastic leukemia	BALL	7	No	WT	7.01
SJHYPER103	SJHYPER103_D	PCGP	Heme	B-acute lymphoblastic leukemia	BALL	19	No	WT	11.94
SJHYPER104	SJHYPER104_D	PCGP	Heme	B-acute lymphoblastic leukemia	BALL	5	No	WT	3.89
SJHYPER108	SJHYPER108_D	PCGP	Heme	B-acute lymphoblastic leukemia	BALL	34	No	WT	4.44
SJHYPER110	SJHYPER110_D	PCGP	Heme	B-acute lymphoblastic leukemia	BALL	13	No	WT	4.9
SJHYPER111	SJHYPER111_D	PCGP	Heme	B-acute lymphoblastic leukemia	BALL	8	No	WT	3.2
SJHYPER112	SJHYPER112_D	PCGP	Heme	B-acute lymphoblastic leukemia	BALL	10	No	WT	2.99
SJHYPER113	SJHYPER113_D	PCGP	Heme	B-acute lymphoblastic leukemia	BALL	8	No	WT	3.33
SJHYPER114	SJHYPER114_D	PCGP	Heme	B-acute lymphoblastic leukemia	BALL	4	No	WT	4.18
SJHYPER116	SJHYPER116_D	PCGP	Heme	B-acute lymphoblastic leukemia	BALL	3	No	WT	1.56
SJHYPER117	SJHYPER117_D	PCGP	Heme	B-acute lymphoblastic leukemia	BALL	9	No	WT	3.24
SJHYPER119	SJHYPER119_D	PCGP	Heme	B-acute lymphoblastic leukemia	BALL	6	No	WT	13.53
SJHYPER120	SJHYPER120_D	PCGP	Heme	B-acute lymphoblastic leukemia	BALL	13	No	WT	3.47
SJHYPER121	SJHYPER121_D	PCGP	Heme	B-acute lymphoblastic leukemia	BALL	8	No	WT	1.33
SJHYPER123	SJHYPER123_D	PCGP	Heme	B-acute lymphoblastic leukemia	BALL	3	No	WT	5.58
SJHYPER125	SJHYPER125_D	PCGP	Heme	B-acute lymphoblastic leukemia	BALL	5	No	WT	2.28
SJHYPER126	SJHYPER126_D	PCGP	Heme	B-acute lymphoblastic leukemia	BALL	1	No	WT	3.89
SJHYPER128	SJHYPER128_D	PCGP	Heme	B-acute lymphoblastic leukemia	BALL	18	No	WT	11.41
SJHYPER146	SJHYPER146_D	PCGP	Heme	B-acute lymphoblastic leukemia	BALL	9	No	WT	3.26
SJHYPER150	SJHYPER150_D	PCGP	Heme	B-acute lymphoblastic leukemia	BALL	16	No	WT	4.08
SJHYPER206	SJHYPER206_D	PCGP	Heme	B-acute lymphoblastic leukemia	BALL	24	No	WT	7.13
SJHYPER227	SJHYPER227_D	PCGP	Heme	B-acute lymphoblastic leukemia	BALL	8	No	WT	2.33
SJHYPO002	SJHYPO002_D	PCGP	Heme	B-acute lymphoblastic leukemia	BALL	7	No	WT	4.27671
SJHYPO004	SJHYPO004_D	PCGP	Heme	B-acute lymphoblastic leukemia	BALL	6	No	Alt	8
SJHYPO006	SJHYPO006_D	PCGP	Heme	B-acute lymphoblastic leukemia	BALL	11	No	WT	4.20822
SJHYPO013	SJHYPO013_D	PCGP	Heme	B-acute lymphoblastic leukemia	BALL	4	No	Alt	15.1753
SJHYPO020	SJHYPO020_D	PCGP	Heme	B-acute lymphoblastic leukemia	BALL	6	No	WT	5.19452
SJHYPO021	SJHYPO021_D	PCGP	Heme	B-acute lymphoblastic leukemia	BALL	7	No	WT	11.2301
SJHYPO022	SJHYPO022_D	PCGP	Heme	B-acute lymphoblastic leukemia	BALL	9	No	Alt	17.3699
SJHYPO026	SJHYPO026_D	PCGP	Heme	B-acute lymphoblastic leukemia	BALL	5	No	Alt	8.87945
SJHYPO029	SJHYPO029_D	PCGP	Heme	B-acute lymphoblastic leukemia	BALL	7	No	Alt	14.8877
SJHYPO040	SJHYPO040_D	PCGP	Heme	B-acute lymphoblastic leukemia	BALL	9	No	WT	3.40822
SJHYPO042	SJHYPO042_D	PCGP	Heme	B-acute lymphoblastic leukemia	BALL	4	No	WT	10.1
SJHYPO044	SJHYPO044_D	PCGP	Heme	B-acute lymphoblastic leukemia	BALL	14	No	WT	12.8329
SJHYPO046	SJHYPO046_D	PCGP	Heme	B-acute lymphoblastic leukemia	BALL	3	No	WT	4.90411
SJHYPO051	SJHYPO051_D	PCGP	Heme	B-acute lymphoblastic leukemia	BALL	10	No	Alt	13.2411
SJHYPO052	SJHYPO052_D	PCGP	Heme	B-acute lymphoblastic leukemia	BALL	9	No	WT	16.2986
SJHYPO055	SJHYPO055_D	PCGP	Heme	B-acute lymphoblastic leukemia	BALL	10	No	Alt	16.137
SJHYPO056	SJHYPO056_D	PCGP	Heme	B-acute lymphoblastic leukemia	BALL	8	No	WT	13.6493
SJHYPO109	SJHYPO109_D	PCGP	Heme	B-acute lymphoblastic leukemia	BALL	12	No	WT	2.11
SJHYPO110	SJHYPO110_D	PCGP	Heme	B-acute lymphoblastic leukemia	BALL	21	No	WT	1.87
SJHYPO117	SJHYPO117_D	PCGP	Heme	B-acute lymphoblastic leukemia	BALL	13	No	WT	8.93
SJHYPO119	SJHYPO119_D	PCGP	Heme	B-acute lymphoblastic leukemia	BALL	9	No	Alt	11.55
SJHYPO120	SJHYPO120_D	PCGP	Heme	B-acute lymphoblastic leukemia	BALL	26	Yes	Alt	10.21
SJHYPO123	SJHYPO123_D	PCGP	Heme	B-acute lymphoblastic leukemia	BALL	18	No	WT	3.35
SJHYPO124	SJHYPO124_D	PCGP	Heme	B-acute lymphoblastic leukemia	BALL	4	No	WT	2.66
SJHYPO146	SJHYPO146_D	PCGP	Heme	B-acute lymphoblastic leukemia	BALL	14	No	WT	5.43
SJHYPO147	SJHYPO147_D	PCGP	Heme	B-acute lymphoblastic leukemia	BALL	37	No	WT	3.72
SJINF001	SJINF001_D	PCGP	Heme	B-acute lymphoblastic leukemia	BALL	1	No	WT	0.19
SJINF002	SJINF002_D	PCGP	Heme	B-acute lymphoblastic leukemia	BALL	3	No	WT	0.583333
SJINF003	SJINF003_D	PCGP	Heme	B-acute lymphoblastic leukemia	BALL	2	No	WT	0.65
SJINF004	SJINF004_D	PCGP	Heme	B-acute lymphoblastic leukemia	BALL	13	No	WT	0.635181
SJINF005	SJINF005_D	PCGP	Heme	B-acute lymphoblastic leukemia	BALL	6	No	WT	0.99
SJINF006	SJINF006_D	PCGP	Heme	B-acute lymphoblastic leukemia	BALL	1	No	WT	0.16
SJINF007	SJINF007_D	PCGP	Heme	B-acute lymphoblastic leukemia	BALL	3	No	WT	0.36
SJINF008	SJINF008_D	PCGP	Heme	B-acute lymphoblastic leukemia	BALL	4	No	WT	0.41
SJINF009	SJINF009_D	PCGP	Heme	B-acute lymphoblastic leukemia	BALL	4	No	WT	0.0219178
SJINF010	SJINF010_D	PCGP	Heme	B-acute lymphoblastic leukemia	BALL	2	No	WT	0.0356164
SJINF011	SJINF011_D	PCGP	Heme	B-acute lymphoblastic leukemia	BALL	7	No	WT	0.416667
SJINF012	SJINF012_D	PCGP	Heme	B-acute lymphoblastic leukemia	BALL	5	No	WT	0.334018
SJINF013	SJINF013_D	PCGP	Heme	B-acute lymphoblastic leukemia	BALL	7	No	Alt	0.922656
SJINF014	SJINF014_D	PCGP	Heme	B-acute lymphoblastic leukemia	BALL	8	No	WT	0.25
SJINF015	SJINF015_D	PCGP	Heme	B-acute lymphoblastic leukemia	BALL	3	No	WT	0.62423
SJINF016	SJINF016_D	PCGP	Heme	B-acute lymphoblastic leukemia	BALL	2	No	WT	0.0833333
SJINF017	SJINF017_D	PCGP	Heme	B-acute lymphoblastic leukemia	BALL	3	No	WT	0.416667
SJINF018	SJINF018_D	PCGP	Heme	B-acute lymphoblastic leukemia	BALL	16	No	WT	0.583333
SJINF019	SJINF019_D	PCGP	Heme	B-acute lymphoblastic leukemia	BALL	5	No	WT	0.75
SJINF020	SJINF020_D	PCGP	Heme	B-acute lymphoblastic leukemia	BALL	5	No	WT	0.166667
SJINF021	SJINF021_D	PCGP	Heme	B-acute lymphoblastic leukemia	BALL	5	No	WT	0.833333
SJINF022	SJINF022_D	PCGP	Heme	B-acute lymphoblastic leukemia	BALL	14	No	WT	0.71
SJLCH030061	SJLCH030061_D1	G4K	Heme	Other heme malignancy	HM_OTHER	1	No	WT	5.55
SJLGG001	SJLGG001_D	PCGP	Brain	Low-grade glioma	LGG	1	No	WT	5.36
SJLGG002	SJLGG002_D	PCGP	Brain	Low-grade glioma	LGG	1	No	WT	6.86
SJLGG003	SJLGG003_D	PCGP	Brain	Low-grade glioma	LGG	1	No	WT	1.04
SJLGG004	SJLGG004_D	PCGP	Brain	Low-grade glioma	LGG	1	No	WT	0.42
SJLGG005	SJLGG005_D	PCGP	Brain	Low-grade glioma	LGG	3	No	WT	5.46
SJLGG006	SJLGG006_D	PCGP	Brain	Low-grade glioma	LGG	1	No	WT	1.24
SJLGG007	SJLGG007_D	PCGP	Brain	Low-grade glioma	LGG	1	No	WT	0.89
SJLGG008	SJLGG008_D	PCGP	Brain	Low-grade glioma	LGG	1	No	WT	17.99
SJLGG009	SJLGG009_D	PCGP	Brain	Low-grade glioma	LGG	2	No	WT	5.84
SJLGG010	SJLGG010_D	PCGP	Brain	Low-grade glioma	LGG	1	No	WT	4.16
SJLGG011	SJLGG011_D	PCGP	Brain	Low-grade glioma	LGG	1	No	WT	12.28
SJLGG012	SJLGG012_D	PCGP	Brain	Low-grade glioma	LGG	1	No	WT	12.91
SJLGG013	SJLGG013_D	PCGP	Brain	Low-grade glioma	LGG	1	No	WT	4.95
SJLGG015	SJLGG015_D	PCGP	Brain	Low-grade glioma	LGG	1	No	WT	9.75
SJLGG018	SJLGG018_D	PCGP	Brain	Low-grade glioma	LGG	2	No	WT	5.65
SJLGG019	SJLGG019_D	PCGP	Brain	Low-grade glioma	LGG	1	No	WT	5.55
SJLGG021	SJLGG021_D	PCGP	Brain	Low-grade glioma	LGG	1	No	WT	1.05
SJLGG022	SJLGG022_D	PCGP	Brain	Low-grade glioma	LGG	0	No	WT	5.58
SJLGG024	SJLGG024_D	PCGP	Brain	Low-grade glioma	LGG	1	No	WT	3.84
SJLGG025	SJLGG025_D	PCGP	Brain	Low-grade glioma	LGG	1	No	WT	5.33
SJLGG027	SJLGG027_D	PCGP	Brain	Low-grade glioma	LGG	1	No	WT	3.66
SJLGG028	SJLGG028_D	PCGP	Brain	Low-grade glioma	LGG	1	No	WT	0.58
SJLGG029	SJLGG029_D	PCGP	Brain	Low-grade glioma	LGG	0	No	WT	4.52
SJLGG030162	SJLGG030162_D1	G4K	Brain	Low-grade glioma	LGG	1	No	WT	3.95
SJLGG030165	SJLGG030165_D1	G4K	Brain	Low-grade glioma	LGG	1	No	WT	14.73
SJLGG030321	SJLGG030321_D1	G4K	Brain	Low-grade glioma	LGG	3	No	WT	11.67
SJLGG030326	SJLGG030326_D1	G4K	Brain	Low-grade glioma	LGG	9	No	WT	12.19
SJLGG030340	SJLGG030340_D1	G4K	Brain	Low-grade glioma	LGG	1	No	WT	3.48
SJLGG030341	SJLGG030341_D1	G4K	Brain	Low-grade glioma	LGG	1	No	WT	14.61
SJLGG030365	SJLGG030365_D1	G4K	Brain	Low-grade glioma	LGG	3	No	WT	1.11
SJLGG030	SJLGG030_D	PCGP	Brain	Low-grade glioma	LGG	0	No	WT	2.81
SJLGG031	SJLGG031_D	PCGP	Brain	Low-grade glioma	LGG	2	No	WT	11.37
SJLGG032	SJLGG032_D	PCGP	Brain	Low-grade glioma	LGG	1	No	WT	9.21
SJLGG033	SJLGG033_D	PCGP	Brain	Low-grade glioma	LGG	6	No	WT	8.62
SJLGG034	SJLGG034_D	PCGP	Brain	Low-grade glioma	LGG	0	No	WT	15.24
SJLGG035	SJLGG035_D	PCGP	Brain	Low-grade glioma	LGG	4	No	WT	5.45
SJLGG036	SJLGG036_D	PCGP	Brain	Low-grade glioma	LGG	0	No	WT	2.84
SJLGG037	SJLGG037_D	PCGP	Brain	Low-grade glioma	LGG	0	No	WT	2.9
SJLGG038	SJLGG038_D	PCGP	Brain	Low-grade glioma	LGG	12	No	WT	12.61
SJLGG039	SJLGG039_D	PCGP	Brain	Low-grade glioma	LGG	19	No	WT	10.05
SJLGG040	SJLGG040_D	PCGP	Brain	Low-grade glioma	LGG	2	No	WT	7.62
SJLGG042	SJLGG042_D	PCGP	Brain	Low-grade glioma	LGG	12	No	WT	8.9
SJMB001	SJMB001_D	PCGP	Brain	Medulloblastoma	MB	0	No	WT	6.49
SJMB002	SJMB002_D	PCGP	Brain	Medulloblastoma	MB	1	No	WT	9.81
SJMB003	SJMB003_D	PCGP	Brain	Medulloblastoma	MB	16	No	WT	6.97
SJMB004	SJMB004_D	PCGP	Brain	Medulloblastoma	MB	97	No	Alt	8.73
SJMB006	SJMB006_D	PCGP	Brain	Medulloblastoma	MB	8	No	WT	3.3
SJMB008	SJMB008_D	PCGP	Brain	Medulloblastoma	MB	18	Yes	WT	13.57
SJMB010	SJMB010_D	PCGP	Brain	Medulloblastoma	MB	6	No	WT	6.72
SJMB011	SJMB011_D	PCGP	Brain	Medulloblastoma	MB	3	No	WT	10.55
SJMB012	SJMB012_D	PCGP	Brain	Medulloblastoma	MB	15	No	WT	8.48
SJMB013	SJMB013_D	PCGP	Brain	Medulloblastoma	MB	2	No	WT	5.08
SJMB014	SJMB014_D	PCGP	Brain	Medulloblastoma	MB	1	No	WT	9.16
SJMB015	SJMB015_D	PCGP	Brain	Medulloblastoma	MB	4	No	WT	8.02
SJMB016	SJMB016_D	PCGP	Brain	Medulloblastoma	MB	14	No	WT	7.79
SJMB017	SJMB017_D	PCGP	Brain	Medulloblastoma	MB	21	No	WT	10.87
SJMB018	SJMB018_D	PCGP	Brain	Medulloblastoma	MB	3	No	WT	8.33
SJMB020	SJMB020_D	PCGP	Brain	Medulloblastoma	MB	14	No	WT	8.75
SJMB023	SJMB023_D	PCGP	Brain	Medulloblastoma	MB	5	No	WT	5.38
SJMB024	SJMB024_D	PCGP	Brain	Medulloblastoma	MB	8	Yes	WT	6.77
SJMB026	SJMB026_D	PCGP	Brain	Medulloblastoma	MB	6	No	WT	4.35
SJMB027	SJMB027_D	PCGP	Brain	Medulloblastoma	MB	23	No	WT	9.85
SJMB028	SJMB028_D	PCGP	Brain	Medulloblastoma	MB	0	No	WT	11.59
SJMB029	SJMB029_D	PCGP	Brain	Medulloblastoma	MB	0	No	WT	10.39
SJMB030055	SJMB030055_D1	G4K	Brain	Medulloblastoma	MB	36	No	WT	7.67
SJMB030056	SJMB030056_D1	G4K	Brain	Medulloblastoma	MB	33	No	WT	11.28
SJMB030087	SJMB030087_D1	G4K	Brain	Other brain tumor	BT_OTHER	1	No	WT	1.25
SJMB030089	SJMB030089_D1	G4K	Brain	Medulloblastoma	MB	16	No	WT	6.22
SJMB030092	SJMB030092_D1	G4K	Brain	Other brain tumor	BT_OTHER	4	No	WT	1.78
SJMB030110	SJMB030110_D1	G4K	Brain	Medulloblastoma	MB	9	No	WT	3.54
SJMB030114	SJMB030114_D1	G4K	Brain	Medulloblastoma	MB	2	No	WT	2.16
SJMB030139	SJMB030139_D1	G4K	Brain	Medulloblastoma	MB	4	No	WT	17.83
SJMB030181	SJMB030181_D1	G4K	Brain	Medulloblastoma	MB	10	No	WT	9.38
SJMB030187	SJMB030187_D1	G4K	Brain	Medulloblastoma	MB	3	No	WT	2.56
SJMB030239	SJMB030239_D1	G4K	Brain	Medulloblastoma	MB	36	No	WT	5.19
SJMB030251	SJMB030251_D1	G4K	Brain	Medulloblastoma	MB	7	No	WT	14.7
SJMB030296	SJMB030296_D1	G4K	Brain	Medulloblastoma	MB	8	No	WT	7.62
SJMB030312	SJMB030312_D1	G4K	Brain	Medulloblastoma	MB	361	No	Alt	6.88
SJMB030315	SJMB030315_D1	G4K	Brain	Medulloblastoma	MB	2	No	WT	4.49
SJMB030333	SJMB030333_D1	G4K	Brain	Medulloblastoma	MB	8	No	WT	13.13
SJMB030	SJMB030_D	PCGP	Brain	Medulloblastoma	MB	8	No	WT	8.55
SJMB031	SJMB031_D	PCGP	Brain	Medulloblastoma	MB	22	No	WT	6.93
SJMB032	SJMB032_D	PCGP	Brain	Medulloblastoma	MB	23	No	WT	12.9
SJMB033	SJMB033_D	PCGP	Brain	Medulloblastoma	MB	10	No	WT	16.69
SJMB034	SJMB034_D	PCGP	Brain	Medulloblastoma	MB	17	No	WT	10.84
SJMB036	SJMB036_D	PCGP	Brain	Medulloblastoma	MB	9	No	WT	6.31
SJMB037	SJMB037_D	PCGP	Brain	Medulloblastoma	MB	7	No	WT	6.56
SJMB038	SJMB038_D	PCGP	Brain	Medulloblastoma	MB	116	Yes	Alt	8.7
SJMB039	SJMB039_D	PCGP	Brain	Medulloblastoma	MB	13	No	WT	8.19
SJMB040	SJMB040_D	PCGP	Brain	Medulloblastoma	MB	1	No	WT	8.14
SJMB041	SJMB041_D	PCGP	Brain	Medulloblastoma	MB	4	No	WT	7.45
SJMEL001001	SJMEL001001_D1	PCGP	Solid	Melanoma	MEL	9	No	WT	0.75
SJMEL001002	SJMEL001002_D1	PCGP	Solid	Melanoma	MEL	70	No	WT	11.42
SJMEL001003	SJMEL001003_D1	PCGP	Solid	Melanoma	MEL	82	No	WT	14.25
SJMEL001004	SJMEL001004_D1	PCGP	Solid	Melanoma	MEL	39	No	WT	16.75
SJMEL001005	SJMEL001005_D1	PCGP	Solid	Melanoma	MEL	19	No	WT	3.75
SJMEL030083	SJMEL030083_D1	G4K	Solid	Melanoma	MEL	95	No	WT	11.24
SJMLL001	SJMLL001_D	PCGP	Heme	B-acute lymphoblastic leukemia	BALL	24	No	WT	15.75
SJMLL002	SJMLL002_D	PCGP	Heme	B-acute lymphoblastic leukemia	BALL	12	No	WT	15.41
SJMLL014	SJMLL014_D	PCGP	Heme	B-acute lymphoblastic leukemia	BALL	9	No	WT	14.5833
SJMLL019	SJMLL019_D	PCGP	Heme	B-acute lymphoblastic leukemia	BALL	3	No	WT	14.5833
SJNBL001	SJNBL001_D	PCGP	Solid	Neuroblastoma	NBL	314	No	WT	7
SJNBL002	SJNBL002_D	PCGP	Solid	Neuroblastoma	NBL	23	No	WT	2.33
SJNBL004	SJNBL004_D	PCGP	Solid	Neuroblastoma	NBL	27	No	WT	1.7
SJNBL006	SJNBL006_D	PCGP	Solid	Neuroblastoma	NBL	6	No	WT	0.4
SJNBL007	SJNBL007_D	PCGP	Solid	Neuroblastoma	NBL	3	No	WT	0.08
SJNBL008	SJNBL008_D	PCGP	Solid	Neuroblastoma	NBL	22	No	WT	3.08
SJNBL009	SJNBL009_D	PCGP	Solid	Neuroblastoma	NBL	30	No	WT	3.75
SJNBL010	SJNBL010_D	PCGP	Solid	Neuroblastoma	NBL	24	No	WT	3
SJNBL012	SJNBL012_D	PCGP	Solid	Neuroblastoma	NBL	25	No	WT	1.83
SJNBL013	SJNBL013_D	PCGP	Solid	Neuroblastoma	NBL	5	No	WT	0.67
SJNBL014	SJNBL014_D	PCGP	Solid	Neuroblastoma	NBL	13	No	WT	5.17
SJNBL015	SJNBL015_D	PCGP	Solid	Neuroblastoma	NBL	18	No	WT	9.75
SJNBL016	SJNBL016_D	PCGP	Solid	Neuroblastoma	NBL	22	No	WT	3.5
SJNBL017	SJNBL017_D	PCGP	Solid	Neuroblastoma	NBL	9	No	WT	3.75
SJNBL018	SJNBL018_D	PCGP	Solid	Neuroblastoma	NBL	22	No	WT	4.25
SJNBL019	SJNBL019_D	PCGP	Solid	Neuroblastoma	NBL	12	No	WT	0.75
SJNBL020	SJNBL020_D	PCGP	Solid	Neuroblastoma	NBL	8	No	WT	0.83
SJNBL022	SJNBL022_D	PCGP	Solid	Neuroblastoma	NBL	1	No	WT	4
SJNBL023	SJNBL023_D	PCGP	Solid	Neuroblastoma	NBL	162	No	WT	1.6
SJNBL024	SJNBL024_D	PCGP	Solid	Neuroblastoma	NBL	23	No	WT	3.92
SJNBL025	SJNBL025_D	PCGP	Solid	Neuroblastoma	NBL	52	No	WT	6.5
SJNBL026	SJNBL026_D	PCGP	Solid	Neuroblastoma	NBL	2	No	WT	0.2
SJNBL027	SJNBL027_D	PCGP	Solid	Neuroblastoma	NBL	26	No	WT	1.92
SJNBL029	SJNBL029_D	PCGP	Solid	Neuroblastoma	NBL	13	No	Alt	6.5
SJNBL030096	SJNBL030096_D1	G4K	Solid	Neuroblastoma	NBL	10	No	WT	6.28
SJNBL030107	SJNBL030107_D1	G4K	Solid	Neuroblastoma	NBL	4	No	WT	1.51
SJNBL030147	SJNBL030147_D1	G4K	Solid	Neuroblastoma	NBL	16	No	WT	3.32
SJNBL030152	SJNBL030152_D1	G4K	Solid	Neuroblastoma	NBL	1	No	WT	1.06
SJNBL030158	SJNBL030158_D1	G4K	Solid	Neuroblastoma	NBL	3	No	WT	0.56
SJNBL030177	SJNBL030177_D1	G4K	Solid	Neuroblastoma	NBL	11	No	WT	1.57
SJNBL030203	SJNBL030203_D1	G4K	Solid	Neuroblastoma	NBL	6	No	Alt	4.44
SJNBL030224	SJNBL030224_D1	G4K	Solid	Neuroblastoma	NBL	29	No	WT	14.38
SJNBL030259	SJNBL030259_D1	G4K	Solid	Neuroblastoma	NBL	1	No	WT	0.82
SJNBL030307	SJNBL030307_D1	G4K	Solid	Neuroblastoma	NBL	1	No	WT	1.48
SJNBL030309	SJNBL030309_D1	G4K	Solid	Neuroblastoma	NBL	6	No	WT	2.11
SJNBL030	SJNBL030_D	PCGP	Solid	Neuroblastoma	NBL	22	No	WT	5.67
SJNBL033	SJNBL033_D	PCGP	Solid	Neuroblastoma	NBL	6	No	WT	3.75
SJNBL034	SJNBL034_D	PCGP	Solid	Neuroblastoma	NBL	6	No	WT	5.67
SJNBL035	SJNBL035_D	PCGP	Solid	Neuroblastoma	NBL	22	No	WT	4.6
SJNBL037	SJNBL037_D	PCGP	Solid	Neuroblastoma	NBL	9	No	WT	8.92
SJNBL038	SJNBL038_D	PCGP	Solid	Neuroblastoma	NBL	19	No	WT	4.1
SJNBL040	SJNBL040_D	PCGP	Solid	Neuroblastoma	NBL	21	No	WT	4.17
SJNBL041	SJNBL041_D	PCGP	Solid	Neuroblastoma	NBL	4	No	WT	13.25
SJNBL042	SJNBL042_D	PCGP	Solid	Neuroblastoma	NBL	18	No	WT	3.2
SJNBL044	SJNBL044_D	PCGP	Solid	Neuroblastoma	NBL	58	No	WT	6.08
SJNBL045	SJNBL045_D	PCGP	Solid	Neuroblastoma	NBL	13	No	WT	2.92
SJNBL188	SJNBL188_D	PCGP	Solid	Neuroblastoma	NBL	59	No	WT	3.9
SJNBL190	SJNBL190_D	PCGP	Solid	Neuroblastoma	NBL	7	No	WT	2.6
SJNBL197	SJNBL197_D	PCGP	Solid	Neuroblastoma	NBL	42	No	WT	6.3
SJOS001105	SJOS001105_D1	PCGP	Solid	Osteosarcoma	OS	303	No	Alt	6
SJOS001106	SJOS001106_D1	PCGP	Solid	Osteosarcoma	OS	792	No	Alt	14
SJOS001117	SJOS001117_D1	PCGP	Solid	Osteosarcoma	OS	253	No	Alt	10
SJOS001118	SJOS001118_D1	PCGP	Solid	Osteosarcoma	OS	43	No	Alt	12
SJOS001119	SJOS001119_D1	PCGP	Solid	Osteosarcoma	OS	122	No	Alt	7
SJOS001120	SJOS001120_D1	PCGP	Solid	Osteosarcoma	OS	541	No	Alt	16
SJOS001123	SJOS001123_D1	PCGP	Solid	Osteosarcoma	OS	88	No	Alt	17
SJOS001125	SJOS001125_D1	PCGP	Solid	Osteosarcoma	OS	438	No	Alt	14
SJOS001126	SJOS001126_D1	PCGP	Solid	Osteosarcoma	OS	341	No	Alt	13
SJOS001127	SJOS001127_D1	PCGP	Solid	Osteosarcoma	OS	181	No	Alt	12
SJOS002	SJOS002_D	PCGP	Solid	Osteosarcoma	OS	743	Yes	Alt	13
SJOS003	SJOS003_D	PCGP	Solid	Osteosarcoma	OS	289	Yes	Alt	11.82
SJOS004	SJOS004_D	PCGP	Solid	Osteosarcoma	OS	457	Yes	Alt	16.91
SJOS005	SJOS005_D	PCGP	Solid	Osteosarcoma	OS	755	Yes	Alt	11.07
SJOS006	SJOS006_D	PCGP	Solid	Osteosarcoma	OS	246	No	Alt	10
SJOS007	SJOS007_D	PCGP	Solid	Osteosarcoma	OS	102	Yes	Alt	15.9
SJOS011	SJOS011_D	PCGP	Solid	Osteosarcoma	OS	237	Yes	Alt	13.65
SJOS012	SJOS012_D	PCGP	Solid	Osteosarcoma	OS	391	Yes	Alt	16.45
SJOS013	SJOS013_D	PCGP	Solid	Osteosarcoma	OS	1438	Yes	Alt	14.57
SJOS014	SJOS014_D	PCGP	Solid	Osteosarcoma	OS	686	Yes	Alt	10.92
SJOS015	SJOS015_D	PCGP	Solid	Osteosarcoma	OS	334	Yes	Alt	14.22
SJOS017	SJOS017_D	PCGP	Solid	Osteosarcoma	OS	147	Yes	Alt	8.62
SJOS018	SJOS018_D	PCGP	Solid	Osteosarcoma	OS	139	Yes	WT	9.62
SJOS019	SJOS019_D	PCGP	Solid	Osteosarcoma	OS	212	Yes	Alt	11
SJOS030129	SJOS030129_D1	G4K	Solid	Osteosarcoma	OS	201	No	Alt	8.4
SJOS030272	SJOS030272_D1	G4K	Solid	Osteosarcoma	OS	210	No	Alt	11.11
SJOS030279	SJOS030279_D1	G4K	Solid	Osteosarcoma	OS	179	No	Alt	8.75
SJPHALL001	SJPHALL001_D	PCGP	Heme	B-acute lymphoblastic leukemia	BALL	41	No	WT	13.62
SJPHALL002	SJPHALL002_D	PCGP	Heme	B-acute lymphoblastic leukemia	BALL	20	No	WT	4.53
SJPHALL003	SJPHALL003_D	PCGP	Heme	B-acute lymphoblastic leukemia	BALL	90	Yes	WT	12.49
SJPHALL004	SJPHALL004_D	PCGP	Heme	B-acute lymphoblastic leukemia	BALL	72	No	WT	14.98
SJPHALL005	SJPHALL005_D	PCGP	Heme	B-acute lymphoblastic leukemia	BALL	21	No	WT	8.82
SJPHALL006	SJPHALL006_D	PCGP	Heme	B-acute lymphoblastic leukemia	BALL	11	No	WT	6.38
SJPHALL007	SJPHALL007_D	PCGP	Heme	B-acute lymphoblastic leukemia	BALL	19	No	WT	5.85
SJPHALL008	SJPHALL008_D	PCGP	Heme	B-acute lymphoblastic leukemia	BALL	14	No	WT	12.69
SJPHALL009	SJPHALL009_D	PCGP	Heme	B-acute lymphoblastic leukemia	BALL	29	No	WT	14.7187
SJPHALL010	SJPHALL010_D	PCGP	Heme	B-acute lymphoblastic leukemia	BALL	36	No	WT	11.87
SJPHALL012	SJPHALL012_D	PCGP	Heme	B-acute lymphoblastic leukemia	BALL	16	No	WT	2
SJPHALL013	SJPHALL013_D	PCGP	Heme	B-acute lymphoblastic leukemia	BALL	25	No	WT	5.66
SJPHALL015	SJPHALL015_D	PCGP	Heme	B-acute lymphoblastic leukemia	BALL	21	No	WT	3.94
SJPHALL016	SJPHALL016_D	PCGP	Heme	B-acute lymphoblastic leukemia	BALL	10	No	WT	6.64
SJPHALL018	SJPHALL018_D	PCGP	Heme	B-acute lymphoblastic leukemia	BALL	1	No	WT	6.14
SJPHALL020033	SJPHALL020033_D1	PCGP	Heme	B-acute lymphoblastic leukemia	BALL	15	No	WT	3.27945
SJPHALL020042	SJPHALL020042_D1	PCGP	Heme	B-acute lymphoblastic leukemia	BALL	17	No	WT	3.32877
SJPHALL020047	SJPHALL020047_D1	PCGP	Heme	B-acute lymphoblastic leukemia	BALL	3	No	WT	16.5233
SJPHALL020048	SJPHALL020048_D1	PCGP	Heme	B-acute lymphoblastic leukemia	BALL	1	No	WT	4.34521
SJPHALL020049	SJPHALL020049_D1	PCGP	Heme	B-acute lymphoblastic leukemia	BALL	14	No	WT	14.6
SJPHALL020	SJPHALL020_D	PCGP	Heme	B-acute lymphoblastic leukemia	BALL	5	No	WT	17.92
SJPHALL021	SJPHALL021_D	PCGP	Heme	B-acute lymphoblastic leukemia	BALL	17	No	WT	11.58
SJPHALL026	SJPHALL026_D	PCGP	Heme	B-acute lymphoblastic leukemia	BALL	40	No	WT	15.89
SJPHALL027	SJPHALL027_D	PCGP	Heme	B-acute lymphoblastic leukemia	BALL	28	No	WT	7.72
SJPHALL028	SJPHALL028_D	PCGP	Heme	B-acute lymphoblastic leukemia	BALL	30	No	WT	5.06
SJPHALL029	SJPHALL029_D	PCGP	Heme	B-acute lymphoblastic leukemia	BALL	10	No	WT	4.91
SJPHALL121	SJPHALL121_D	PCGP	Heme	B-acute lymphoblastic leukemia	BALL	13	No	WT	11.18
SJRB001	SJRB001_D	PCGP	Solid	Retinoblastoma	RB	3	No	WT	2.38
SJRB003	SJRB003_D	PCGP	Solid	Retinoblastoma	RB	23	No	WT	1.1
SJRB004	SJRB004_D	PCGP	Solid	Retinoblastoma	RB	11	No	WT	1.8
SJRB014	SJRB014_D	PCGP	Solid	Retinoblastoma	RB	11	No	WT	1.31
SJRB024	SJRB024_D	PCGP	Solid	Retinoblastoma	RB	30	No	WT	3.11
SJRB030046	SJRB030046_D2	G4K	Solid	Retinoblastoma	RB	12	No	WT	1.59
SJRB030050	SJRB030050_D1	G4K	Solid	Retinoblastoma	RB	8	No	WT	4.62
SJRB030065	SJRB030065_D1	G4K	Solid	Retinoblastoma	RB	31	No	WT	2.82
SJRB030141	SJRB030141_D1	G4K	Solid	Retinoblastoma	RB	3	No	WT	1.42
SJRB030149	SJRB030149_D1	G4K	Solid	Retinoblastoma	RB	9	No	WT	1.2
SJRB030178	SJRB030178_D1	G4K	Solid	Retinoblastoma	RB	11	No	WT	2.32
SJRB030188	SJRB030188_D1	G4K	Solid	Retinoblastoma	RB	15	No	WT	2.3
SJRB030197	SJRB030197_D1	G4K	Solid	Retinoblastoma	RB	8	No	WT	1.95
SJRB030199	SJRB030199_D1	G4K	Solid	Retinoblastoma	RB	19	No	WT	1.5
SJRB030240	SJRB030240_D1	G4K	Solid	Retinoblastoma	RB	4	No	WT	0.74
SJRB030252	SJRB030252_D1	G4K	Solid	Retinoblastoma	RB	2	No	WT	0.74
SJRB030289	SJRB030289_D1	G4K	Solid	Retinoblastoma	RB	4	No	WT	1.4
SJRB030304	SJRB030304_D1	G4K	Solid	Retinoblastoma	RB	1	No	WT	0.43
SJRB030317	SJRB030317_D1	G4K	Solid	Retinoblastoma	RB	10	No	WT	1.66
SJRB031	SJRB031_D	PCGP	Solid	Retinoblastoma	RB	75	Yes	WT	6.47
SJRB032	SJRB032_D	PCGP	Solid	Retinoblastoma	RB	17	No	WT	3.33
SJRB039	SJRB039_D	PCGP	Solid	Retinoblastoma	RB	93	Yes	WT	6.29
SJRB051	SJRB051_D	PCGP	Solid	Retinoblastoma	RB	52	Yes	WT	1.09
SJRHB001	SJRHB001_D	PCGP	Solid	Rhabdomyosarcoma	RHB	35	No	WT	4.41
SJRHB002	SJRHB002_D	PCGP	Solid	Rhabdomyosarcoma	RHB	6	No	WT	2.53
SJRHB003	SJRHB003_D	PCGP	Solid	Rhabdomyosarcoma	RHB	183	Yes	Alt	3.47
SJRHB004	SJRHB004_D	PCGP	Solid	Rhabdomyosarcoma	RHB	74	Yes	WT	9.31
SJRHB005	SJRHB005_D	PCGP	Solid	Rhabdomyosarcoma	RHB	12	No	WT	9.24
SJRHB006	SJRHB006_D	PCGP	Solid	Rhabdomyosarcoma	RHB	7	No	WT	7.84
SJRHB007	SJRHB007_D	PCGP	Solid	Rhabdomyosarcoma	RHB	4	No	WT	16.92
SJRHB008	SJRHB008_D	PCGP	Solid	Rhabdomyosarcoma	RHB	44	No	WT	16.7
SJRHB009	SJRHB009_D	PCGP	Solid	Rhabdomyosarcoma	RHB	12	No	WT	7.9
SJRHB010	SJRHB010_D	PCGP	Solid	Rhabdomyosarcoma	RHB	2	No	WT	6.18
SJRHB011	SJRHB011_D	PCGP	Solid	Rhabdomyosarcoma	RHB	95	Yes	Alt	4.59
SJRHB012	SJRHB012_D	PCGP	Solid	Rhabdomyosarcoma	RHB	117	Yes	WT	17.31
SJRHB013	SJRHB013_D	PCGP	Solid	Rhabdomyosarcoma	RHB	109	No	WT	1.37
SJRHB030115	SJRHB030115_D1	G4K	Solid	Rhabdomyosarcoma	RHB	31	No	WT	2.32
SJRHB030142	SJRHB030142_D1	G4K	Solid	Rhabdomyosarcoma	RHB	33	No	WT	3.08
SJRHB030264	SJRHB030264_D1	G4K	Solid	Rhabdomyosarcoma	RHB	68	No	WT	14.17
SJRT046508	SJRT046508_D1	TARGET	Solid	Rhabdoid tumor	RT	5	No	WT	1.09589
SJRT046509	SJRT046509_D1	TARGET	Solid	Rhabdoid tumor	RT	4	No	WT	1.04932
SJRT046511	SJRT046511_D1	TARGET	Solid	Rhabdoid tumor	RT	5	No	WT	2.9726
SJRT046512	SJRT046512_D1	TARGET	Solid	Rhabdoid tumor	RT	2	No	WT	0.479452
SJRT046514	SJRT046514_D1	TARGET	Solid	Rhabdoid tumor	RT	1	No	WT	0.794521
SJRT046515	SJRT046515_D1	TARGET	Solid	Rhabdoid tumor	RT	9	No	WT	0.386301
SJRT046518	SJRT046518_D1	TARGET	Solid	Rhabdoid tumor	RT	9	No	WT	0.964384
SJRT046521	SJRT046521_D1	TARGET	Solid	Rhabdoid tumor	RT	6	No	WT	3.12603
SJRT046522	SJRT046522_D1	TARGET	Solid	Rhabdoid tumor	RT	34	No	WT	1.44384
SJRT046525	SJRT046525_D1	TARGET	Solid	Rhabdoid tumor	RT	1	No	WT	0.378082
SJRT046527	SJRT046527_D1	TARGET	Solid	Rhabdoid tumor	RT	3	No	WT	0.40274
SJRT046528	SJRT046528_D1	TARGET	Solid	Rhabdoid tumor	RT	1	No	WT	4.01644
SJRT046530	SJRT046530_D1	TARGET	Solid	Rhabdoid tumor	RT	8	No	WT	0.989041
SJRT046531	SJRT046531_D1	TARGET	Solid	Rhabdoid tumor	RT	31	No	WT	0.586301
SJRT046532	SJRT046532_D1	TARGET	Solid	Rhabdoid tumor	RT	3	No	WT	0.726027
SJRT046533	SJRT046533_D1	TARGET	Solid	Rhabdoid tumor	RT	7	No	WT	0.60274
SJRT046534	SJRT046534_D1	TARGET	Solid	Rhabdoid tumor	RT	20	No	WT	1.4411
SJRT046535	SJRT046535_D1	TARGET	Solid	Rhabdoid tumor	RT	6	No	WT	1.67397
SJRT046536	SJRT046536_D1	TARGET	Solid	Rhabdoid tumor	RT	1	No	WT	0.473973
SJRT046537	SJRT046537_D1	TARGET	Solid	Rhabdoid tumor	RT	2	No	WT	0.745205
SJRT046539	SJRT046539_D1	TARGET	Solid	Rhabdoid tumor	RT	5	No	WT	0.969863
SJRT046540	SJRT046540_D1	TARGET	Solid	Rhabdoid tumor	RT	2	No	WT	0.909589
SJRT046541	SJRT046541_D1	TARGET	Solid	Rhabdoid tumor	RT	15	No	WT	2.27397
SJRT046545	SJRT046545_D1	TARGET	Solid	Rhabdoid tumor	RT	9	No	WT	0.838356
SJRT046546	SJRT046546_D1	TARGET	Solid	Rhabdoid tumor	RT	5	No	WT	0.386301
SJRT046547	SJRT046547_D1	TARGET	Solid	Rhabdoid tumor	RT	3	No	WT	0.175342
SJRT046549	SJRT046549_D1	TARGET	Solid	Rhabdoid tumor	RT	1	No	WT	0.783562
SJRT046550	SJRT046550_D1	TARGET	Solid	Rhabdoid tumor	RT	1	No	WT	0.561644
SJRT046551	SJRT046551_D1	TARGET	Solid	Rhabdoid tumor	RT	7	No	WT	0.854795
SJRT046552	SJRT046552_D1	TARGET	Solid	Rhabdoid tumor	RT	5	No	WT	0.939726
SJRT046553	SJRT046553_D1	TARGET	Solid	Rhabdoid tumor	RT	6	No	WT	2.08493
SJRT046554	SJRT046554_D1	TARGET	Solid	Rhabdoid tumor	RT	9	No	WT	0.4
SJRT046555	SJRT046555_D1	TARGET	Solid	Rhabdoid tumor	RT	2	No	WT	2.59726
SJRT046556	SJRT046556_D1	TARGET	Solid	Rhabdoid tumor	RT	8	No	WT	1.5589
SJRT046557	SJRT046557_D1	TARGET	Solid	Rhabdoid tumor	RT	2	No	WT	1.09315
SJRT046558	SJRT046558_D1	TARGET	Solid	Rhabdoid tumor	RT	3	No	WT	1.58904
SJRT046559	SJRT046559_D1	TARGET	Solid	Rhabdoid tumor	RT	3	No	WT	0.279452
SJRT046561	SJRT046561_D1	TARGET	Solid	Rhabdoid tumor	RT	12	No	WT	0.769863
SJRT046563	SJRT046563_D1	TARGET	Solid	Rhabdoid tumor	RT	11	No	WT	14.7562
SJRT046564	SJRT046564_D1	TARGET	Solid	Rhabdoid tumor	RT	5	No	WT	2.0274
SJRT046565	SJRT046565_D1	TARGET	Solid	Rhabdoid tumor	RT	4	No	WT	1.27123
SJRT046566	SJRT046566_D1	TARGET	Solid	Rhabdoid tumor	RT	5	No	WT	0.654795
SJRT046567	SJRT046567_D1	TARGET	Solid	Rhabdoid tumor	RT	4	No	WT	2.84384
SJRT046568	SJRT046568_D1	TARGET	Solid	Rhabdoid tumor	RT	2	No	WT	1.78082
SJRT046570	SJRT046570_D1	TARGET	Solid	Rhabdoid tumor	RT	8	No	WT	2.49041
SJRT046572	SJRT046572_D1	TARGET	Solid	Rhabdoid tumor	RT	7	No	WT	0.463014
SJRT046573	SJRT046573_D1	TARGET	Solid	Rhabdoid tumor	RT	3	No	WT	0.180822
SJRT046575	SJRT046575_D1	TARGET	Solid	Rhabdoid tumor	RT	13	No	WT	1.86027
SJRT046576	SJRT046576_D1	TARGET	Solid	Rhabdoid tumor	RT	6	No	WT	0.632877
SJST030043	SJST030043_D2	G4K	Solid	Wilms tumor	WT	109	No	Alt	5.11
SJST030093	SJST030093_D1	G4K	Solid	Other solid tumor	ST_OTHER	2	No	WT	7.02
SJST030121	SJST030121_D1	G4K	Solid	Other solid tumor	ST_OTHER	2	No	WT	17.75
SJST030122	SJST030122_D1	G4K	Solid	Other solid tumor	ST_OTHER	42	No	WT	11.45
SJST030131	SJST030131_D1	G4K	Solid	Other solid tumor	ST_OTHER	94	No	WT	16.59
SJST030137	SJST030137_D1	G4K	Solid	Other solid tumor	ST_OTHER	19	No	WT	14.21
SJST030167	SJST030167_D1	G4K	Solid	Other solid tumor	ST_OTHER	1	No	WT	0.45
SJST030222	SJST030222_D1	G4K	Solid	Osteosarcoma	OS	10	No	WT	15.31
SJST030246	SJST030246_D1	G4K	Solid	Other solid tumor	ST_OTHER	17	No	WT	0.77
SJST030303	SJST030303_D1	G4K	Solid	Other solid tumor	ST_OTHER	2	No	WT	10.3
SJST030308	SJST030308_D1	G4K	Solid	Other solid tumor	ST_OTHER	7	No	WT	12.27
SJST030310	SJST030310_D1	G4K	Solid	Rhabdomyosarcoma	RHB	45	No	WT	1.92
SJST030329	SJST030329_D1	G4K	Solid	Other solid tumor	ST_OTHER	1	No	WT	17.55
SJTALL001	SJTALL001_D	PCGP	Heme	T-acute lymphoblastic leukemia	TALL	22	Yes	WT	10.04
SJTALL002	SJTALL002_D	PCGP	Heme	T-acute lymphoblastic leukemia	TALL	24	Yes	WT	6.13
SJTALL003	SJTALL003_D	PCGP	Heme	T-acute lymphoblastic leukemia	TALL	24	Yes	WT	7.84
SJTALL004	SJTALL004_D	PCGP	Heme	T-acute lymphoblastic leukemia	TALL	5	No	WT	3.38
SJTALL005	SJTALL005_D	PCGP	Heme	T-acute lymphoblastic leukemia	TALL	6	No	WT	12.72
SJTALL008	SJTALL008_D	PCGP	Heme	T-acute lymphoblastic leukemia	TALL	1	No	WT	2.87
SJTALL009	SJTALL009_D	PCGP	Heme	T-acute lymphoblastic leukemia	TALL	16	No	WT	12.02
SJTALL011	SJTALL011_D	PCGP	Heme	T-acute lymphoblastic leukemia	TALL	15	No	WT	8.49
SJTALL012	SJTALL012_D	PCGP	Heme	T-acute lymphoblastic leukemia	TALL	14	No	WT	15.76
SJTALL013797	SJTALL013797_D1	SCMC	Heme	T-acute lymphoblastic leukemia	TALL	4	No	WT	7.15
SJTALL013800	SJTALL013800_D1	SCMC	Heme	T-acute lymphoblastic leukemia	TALL	13	No	WT	13.07
SJTALL013801	SJTALL013801_D1	SCMC	Heme	T-acute lymphoblastic leukemia	TALL	3	No	WT	3
SJTALL013	SJTALL013_D	PCGP	Heme	T-acute lymphoblastic leukemia	TALL	7	No	WT	13.78
SJTALL014	SJTALL014_D	PCGP	Heme	T-acute lymphoblastic leukemia	TALL	7	No	WT	9.79
SJTALL015	SJTALL015_D	PCGP	Heme	T-acute lymphoblastic leukemia	TALL	6	No	WT	7.36
SJTALL030047	SJTALL030047_D1	G4K	Heme	Other heme malignancy	HM_OTHER	21	No	WT	9.86
SJTALL030064	SJTALL030064_D1	G4K	Heme	T-acute lymphoblastic leukemia	TALL	13	No	WT	3.67
SJTALL030071	SJTALL030071_D1	G4K	Heme	T-acute lymphoblastic leukemia	TALL	14	No	WT	17.72
SJTALL030124	SJTALL030124_D1	G4K	Heme	T-acute lymphoblastic leukemia	TALL	43	No	WT	5.6
SJTALL030125	SJTALL030125_D1	G4K	Heme	T-acute lymphoblastic leukemia	TALL	14	No	WT	10.07
SJTALL030134	SJTALL030134_D1	G4K	Heme	T-acute lymphoblastic leukemia	TALL	10	No	WT	10.32
SJTALL030175	SJTALL030175_D1	G4K	Heme	T-acute lymphoblastic leukemia	TALL	24	No	WT	8.27
SJTALL030189	SJTALL030189_D1	G4K	Heme	T-acute lymphoblastic leukemia	TALL	12	No	WT	6.77
SJTALL030212	SJTALL030212_D1	G4K	Heme	T-acute lymphoblastic leukemia	TALL	15	No	WT	2.05
SJTALL030213	SJTALL030213_D1	G4K	Heme	T-acute lymphoblastic leukemia	TALL	18	No	WT	3.39
SJTALL030249	SJTALL030249_D1	G4K	Heme	T-acute lymphoblastic leukemia	TALL	8	No	WT	12.04
SJTALL030263	SJTALL030263_D1	G4K	Heme	T-acute lymphoblastic leukemia	TALL	67	Yes	Alt	9.78
SJTALL030338	SJTALL030338_D1	G4K	Heme	T-acute lymphoblastic leukemia	TALL	5	No	WT	11.64
SJTALL030	SJTALL030_D	PCGP	Heme	T-acute lymphoblastic leukemia	TALL	16	No	WT	8.9
SJTALL077	SJTALL077_D	PCGP	Heme	T-acute lymphoblastic leukemia	TALL	15	No	WT	12.28
SJWLM030106	SJWLM030106_D1	G4K	Solid	Wilms tumor	WT	19	No	WT	7.96
SJWLM030138	SJWLM030138_D1	G4K	Solid	Wilms tumor	WT	1	No	WT	5.18
SJWLM030180	SJWLM030180_D2	G4K	Solid	Wilms tumor	WT	13	No	WT	1.75
SJWLM030234	SJWLM030234_D1	G4K	Solid	Other solid tumor	ST_OTHER	15	No	WT	12.04
SJWLM030261	SJWLM030261_D1	G4K	Solid	Wilms tumor	WT	3	No	WT	2.98
SJTALL010	SJTALL010_D	PCGP	Heme	T-acute lymphoblastic leukemia	TALL	2	No	WT	14.4
SJTALL169	SJTALL169_D	PCGP	Heme	T-acute lymphoblastic leukemia	TALL	1	No	Alt	4.49863
SJHYPER007	SJHYPER007_D	PCGP	Heme	B-acute lymphoblastic leukemia	BALL	8	No	WT	3.88
SJHYPER016	SJHYPER016_D	PCGP	Heme	B-acute lymphoblastic leukemia	BALL	8	No	WT	2.45
SJHYPER018	SJHYPER018_D	PCGP	Heme	B-acute lymphoblastic leukemia	BALL	4	No	WT	2.07
SJHYPER020	SJHYPER020_D	PCGP	Heme	B-acute lymphoblastic leukemia	BALL	3	No	WT	1.02
SJHYPER025	SJHYPER025_D	PCGP	Heme	B-acute lymphoblastic leukemia	BALL	4	No	Alt	16.29
SJERG003	SJERG003_D	PCGP	Heme	B-acute lymphoblastic leukemia	BALL	12	No	WT	6.04
SJBALL020488	SJBALL020488_D1	PCGP	Heme	B-acute lymphoblastic leukemia	BALL	51	No	WT	15.6137
SJBALL021530	SJBALL021530_D1	PCGP	Heme	B-acute lymphoblastic leukemia	BALL	2	No	WT	1.30137
SJBALL230	SJBALL230_D	PCGP	Heme	B-acute lymphoblastic leukemia	BALL	10	No	WT	8.82
SJTALL174	SJTALL174_D	PCGP	Heme	T-acute lymphoblastic leukemia	TALL	6	No	WT	15.9479
SJTALL186	SJTALL186_D	PCGP	Heme	T-acute lymphoblastic leukemia	TALL	40	No	WT	15.474
SJTALL187	SJTALL187_D	PCGP	Heme	T-acute lymphoblastic leukemia	TALL	2	No	WT	4.0137
SJPHALL020034	SJPHALL020034_D1	PCGP	Heme	B-acute lymphoblastic leukemia	BALL	17	No	WT	14.4438
SJPHALL020035	SJPHALL020035_D1	PCGP	Heme	B-acute lymphoblastic leukemia	BALL	11	No	WT	16.8931
SJPHALL020036	SJPHALL020036_D1	PCGP	Heme	B-acute lymphoblastic leukemia	BALL	12	No	WT	5.11507
SJPHALL020037	SJPHALL020037_D1	PCGP	Heme	B-acute lymphoblastic leukemia	BALL	7	No	WT	6.40822
SJPHALL020038	SJPHALL020038_D1	PCGP	Heme	B-acute lymphoblastic leukemia	BALL	11	No	WT	3.72877
SJPHALL020041	SJPHALL020041_D1	PCGP	Heme	B-acute lymphoblastic leukemia	BALL	25	No	WT	6.18904
SJPHALL020043	SJPHALL020043_D1	PCGP	Heme	B-acute lymphoblastic leukemia	BALL	13	No	WT	9.10685
SJPHALL020045	SJPHALL020045_D1	PCGP	Heme	B-acute lymphoblastic leukemia	BALL	12	No	WT	1.48767
SJBALL030144	SJBALL030144_D1	G4K	Heme	B-acute lymphoblastic leukemia	BALL	21	No	NA	6.52	Over-segmentation
SJBT030154	SJBT030154_D1	G4K	Brain	Other brain tumor	BT_OTHER	1	No	NA	3.83	Over-segmentation
SJHGG030166	SJHGG030166_D1	G4K	Brain	High-grade glioma	HGG	1	No	NA	0.02	Over-segmentation
SJLGG030202	SJLGG030202_D1	G4K	Brain	Low-grade glioma	LGG	1	No	NA	1.06	Over-segmentation
SJNBL030339	SJNBL030339_D1	G4K	Solid	Neuroblastoma	NBL	3	No	NA	11.65	Over-segmentation
SJRHB030348	SJRHB030348_D1	G4K	Solid	Rhabdomyosarcoma	RHB	16	No	NA	8.68	Over-segmentation
SJST030157	SJST030157_D1	G4K	Solid	Other solid tumor	ST_OTHER	5	No	NA	11.92	Over-segmentation
SJWLM030062	SJWLM030062_D1	G4K	Solid	Wilms tumor	WT	3	No	NA	0.93	Over-segmentation
SJACT065	SJACT065_D	PCGP	Solid	Adrenocortical cancer	ACT	0	No	NA	1.42	Over-segmentation
SJEPD001	SJEPD001_D	PCGP	Brain	Ependymoma	EPD	0	No	NA	1.35	Over-segmentation
SJEPD011	SJEPD011_D	PCGP	Brain	Ependymoma	EPD	3	No	NA	2.5	Over-segmentation
SJLGG016	SJLGG016_D	PCGP	Brain	Low-grade glioma	LGG	1	No	NA	13.95	Over-segmentation
SJLGG020	SJLGG020_D	PCGP	Brain	Low-grade glioma	LGG	1	No	NA	5.42	Over-segmentation
SJLGG026	SJLGG026_D	PCGP	Brain	Low-grade glioma	LGG	1	No	NA	0.3	Over-segmentation
SJMB019	SJMB019_D	PCGP	Brain	Medulloblastoma	MB	9	No	NA	8.7	Over-segmentation
SJMB025	SJMB025_D	PCGP	Brain	Medulloblastoma	MB	8	No	NA	12.88	Over-segmentation
SJMB035	SJMB035_D	PCGP	Brain	Medulloblastoma	MB	3	No	NA	6.27	Over-segmentation
SJNBL003	SJNBL003_D	PCGP	Solid	Neuroblastoma	NBL	33	No	NA	12	Over-segmentation
SJNBL011	SJNBL011_D	PCGP	Solid	Neuroblastoma	NBL	20	No	NA	4.33	Over-segmentation
SJNBL124	SJNBL124_D	PCGP	Solid	Neuroblastoma	NBL	24	No	NA	2.19	Over-segmentation
SJNBL199	SJNBL199_D	PCGP	Solid	Neuroblastoma	NBL	6	No	NA	1.02	Over-segmentation
SJRB011	SJRB011_D	PCGP	Solid	Retinoblastoma	RB	24	Yes	NA	0.61	Over-segmentation
SJRB020	SJRB020_D	PCGP	Solid	Retinoblastoma	RB	3	No	NA	0.6	Over-segmentation
SJRB035	SJRB035_D	PCGP	Solid	Retinoblastoma	RB	0	No	NA	0.92	Over-segmentation
SJE2A005	SJE2A005_D	PanALL	Heme	B-acute lymphoblastic leukemia	BALL	4	No	NA	11.14	Over-segmentation
SJMLL004	SJMLL004_D	PanALL	Heme	B-acute lymphoblastic leukemia	BALL	3	No	NA	14.59	Over-segmentation
SJALL018365	SJALL018365_D1	SCMC	Heme	B-acute lymphoblastic leukemia	BALL	4	No	NA	2.8	Over-segmentation
SJALL018366	SJALL018366_D1	SCMC	Heme	B-acute lymphoblastic leukemia	BALL	16	No	NA	3.94	Over-segmentation
SJALL018367	SJALL018367_D1	SCMC	Heme	B-acute lymphoblastic leukemia	BALL	4	No	NA	2.35	Over-segmentation
SJALL018372	SJALL018372_D1	SCMC	Heme	B-acute lymphoblastic leukemia	BALL	3	No	NA	5.64	Over-segmentation
SJALL018376	SJALL018376_D1	SCMC	Heme	B-acute lymphoblastic leukemia	BALL	10	No	NA	5.83	Over-segmentation
SJALL018393	SJALL018393_D1	SCMC	Heme	B-acute lymphoblastic leukemia	BALL	21	No	NA	9.21	Over-segmentation
SJALL040460	SJALL040460_D1	SCMC	Heme	B-acute lymphoblastic leukemia	BALL	4	No	NA	0.45	Over-segmentation
SJALL040463	SJALL040463_D1	SCMC	Heme	B-acute lymphoblastic leukemia	BALL	20	No	NA	12.72	Over-segmentation
SJALL040464	SJALL040464_D1	SCMC	Heme	B-acute lymphoblastic leukemia	BALL	10	No	NA	12.9	Over-segmentation
SJALL040465	SJALL040465_D1	SCMC	Heme	B-acute lymphoblastic leukemia	BALL	1	No	NA	0.68	Over-segmentation
SJALL040468	SJALL040468_D1	SCMC	Heme	T-acute lymphoblastic leukemia	TALL	6	No	NA	4.43	Over-segmentation
SJALL040469	SJALL040469_D1	SCMC	Heme	B-acute lymphoblastic leukemia	BALL	2	No	NA	13.62	Over-segmentation
SJALL040470	SJALL040470_D1	SCMC	Heme	B-acute lymphoblastic leukemia	BALL	11	No	NA	8.24	Over-segmentation
SJALL040471	SJALL040471_D1	SCMC	Heme	T-acute lymphoblastic leukemia	TALL	2	No	NA	10	Over-segmentation
SJALL040481	SJALL040481_D1	SCMC	Heme	B-acute lymphoblastic leukemia	BALL	11	No	NA	4.77	Over-segmentation
SJALL043548	SJALL043548_D1	SCMC	Heme	B-acute lymphoblastic leukemia	BALL	11	No	NA	3.96	Over-segmentation
SJALL043552	SJALL043552_D1	SCMC	Heme	B-acute lymphoblastic leukemia	BALL	5	No	NA	1.58	Over-segmentation
SJALL043553	SJALL043553_D1	SCMC	Heme	B-acute lymphoblastic leukemia	BALL	2	No	NA	3.42	Over-segmentation
SJALL043558	SJALL043558_D1	SCMC	Heme	T-acute lymphoblastic leukemia	TALL	12	No	NA	10.39	Over-segmentation
SJALL043559	SJALL043559_D1	SCMC	Heme	B-acute lymphoblastic leukemia	BALL	19	No	NA	14.56	Over-segmentation
SJALL043560	SJALL043560_D1	SCMC	Heme	B-acute lymphoblastic leukemia	BALL	2	No	NA	2.2	Over-segmentation
SJALL043835	SJALL043835_D1	SCMC	Heme	B-acute lymphoblastic leukemia	BALL	4	No	NA	7.39	Over-segmentation
SJALL043836	SJALL043836_D1	SCMC	Heme	Other heme malignancy	HM_OTHER	3	No	NA	2.6	Over-segmentation
SJALL043838	SJALL043838_D1	SCMC	Heme	Other heme malignancy	HM_OTHER	19	No	NA	12.78	Over-segmentation
SJALL043840	SJALL043840_D1	SCMC	Heme	B-acute lymphoblastic leukemia	BALL	6	No	NA	6.94	Over-segmentation
SJALL043842	SJALL043842_D1	SCMC	Heme	B-acute lymphoblastic leukemia	BALL	6	No	NA	3.75	Over-segmentation
SJALL043856	SJALL043856_D1	SCMC	Heme	B-acute lymphoblastic leukemia	BALL	6	No	NA	5.46	Over-segmentation
SJALL043865	SJALL043865_D1	SCMC	Heme	B-acute lymphoblastic leukemia	BALL	1	No	NA	6.35	Over-segmentation
SJBALL013786	SJBALL013786_D1	SCMC	Heme	B-acute lymphoblastic leukemia	BALL	12	No	NA	5.25	Over-segmentation
SJBALL013799	SJBALL013799_D1	SCMC	Heme	B-acute lymphoblastic leukemia	BALL	1	No	NA	5.83	Over-segmentation
SJAML040683	SJAML040683_D1	AMLIF	Heme	Acute myeloid leukemia	AML	3	No	NA	10.1671	Over-segmentation
SJAML040694	SJAML040694_D1	AMLIF	Heme	Acute myeloid leukemia	AML	2	No	NA	0.0849315	Over-segmentation
PAPNFY	TARGET-10-PAPNFY-03A-01D	TARGET	Heme	B-acute lymphoblastic leukemia	BALL	11	No	NA	11.3726	Over-segmentation
PASRFS	TARGET-30-PASRFS-01A-01D	TARGET	Solid	Neuroblastoma	NBL	21	No	NA	3.63836	Over-segmentation
PAKJGM	TARGET-50-PAKJGM-01A-01D	TARGET	Solid	Wilms tumor	WT	4	No	NA	2.7589	Over-segmentation
SJRT046519	SJRT046519_D1	RT	Solid	Rhabdoid tumor	RT	8	No	NA	1.62192	Over-segmentation
SJRT046524	SJRT046524_D1	RT	Solid	Rhabdoid tumor	RT	23	No	NA	2.36438	Over-segmentation
SJRT046526	SJRT046526_D1	RT	Solid	Rhabdoid tumor	RT	4	No	NA	0.841096	Over-segmentation
SJRT046574	SJRT046574_D1	RT	Solid	Rhabdoid tumor	RT	55	No	NA	2.57808	Over-segmentation

## Sheet: Table S2 — Adult Cohort
Supplementary Table 2
List and attributes of 2,203 adult cancers analyzed in this study.
Patient	Sample	Classification	Cancer	SVs	Chromothripsis	Age
DO26719	649f2c20-5b50-40a8-a6fd-9a51f3d5b9df	Solid	Lung-SCC	261	No	70
DO220865	e04bcdff-3206-4c25-bae9-09f0222b074a	Solid	Skin-Melanoma	213	Yes	84
DO220864	3433b1f3-59d1-4ac2-9bbf-e0c4042b4ddc	Solid	Skin-Melanoma	224	Yes	53
DO220867	ead1bc2e-42c3-46d9-8f6f-8cb16ba9d2c3	Solid	Skin-Melanoma	380	No	81
DO220866	4e8396f7-9506-4401-96b6-bb2e89557d59	Solid	Skin-Melanoma	101	No	63
DO220861	7e22401d-f4cd-44c5-8a01-b08a439e5a31	Solid	Skin-Melanoma	91	Yes	85
DO220860	83a1b304-2ec1-44ae-a9c5-8ad3a2a46a1f	Solid	Skin-Melanoma	21	No	49
DO220863	13c62975-9f5e-4d40-a461-dceab08a31ec	Solid	Skin-Melanoma	38	Yes	49
DO220862	12f1ae2f-2666-45be-9742-f502d212373d	Solid	Skin-Melanoma	57	No	67
DO496	2b142863-b963-4cc9-8f8f-c72503c93390	Solid	Bladder-TCC	175	Yes	53
DO220869	351db483-a70e-496d-b70a-7449875121ee	Solid	Skin-Melanoma	676	Yes	80
DO220868	524bbd14-1e1f-479b-9a71-d27fce32d8bc	Solid	Skin-Melanoma	355	Yes	61
DO22736	67f88cd9-ab77-4227-a8d7-5512246f9772	Brain	CNS-Oligo	8	No	37
DO38901	0567d3e6-6278-4d0a-81ae-c084d73c6dd3	Solid	Thy-AdenoCA	5	No	47
DO52562	fca6150f-d555-a29e-e040-11ac0d4873b2	Solid	Breast-AdenoCA	368	Yes	49
DO52560	fc7f8eeb-9c40-123e-e040-11ac0c484061	Solid	Breast-AdenoCA	372	Yes	70
DO52561	fca3f7d0-2231-661c-e040-11ac0c4832fd	Solid	Breast-AdenoCA	371	Yes	75
DO44525	c504d5a9-29b0-4b7e-ac7b-5e543449a0f4	Solid	Kidney-RCC	7	No	79
DO32976	4db9e471-0068-4ec6-9bcb-33ef5fdec33e	Solid	Panc-AdenoCA	37	No	73
DO50408	e91ab7da-79a6-4ea0-bc24-7aacb39f7614	Solid	Eso-AdenoCA	262	Yes	57
DO218377	fc8130e0-a39a-23b5-e040-11ac0c483270	Solid	Breast-LobularCA	19	No	42
DO50406	c9f91ded-3b04-4cd1-8ea6-bbc635a8a4f0	Solid	Eso-AdenoCA	357	No	74
DO218573	fc8130e5-18b8-ef38-e040-11ac0c483297	Solid	Breast-AdenoCA	161	Yes	48
DO44520	7815397b-aa39-4b79-bcaa-6859a3f115f8	Solid	Kidney-RCC	1	No	61
DO13474	d1132127-1250-43af-9c16-425798a3d1a7	Brain	CNS-GBM	77	No	74
DO14814	08227616-02a5-46e8-9db1-f2d1d691ab23	Solid	Head-SCC	148	No	64
DO6690	c00d925a-ca4d-4561-a8f2-d4542f218086	Heme	Lymph-CLL	8	No	80
DO30220	33ea81f2-db2c-4567-bd7b-4cb9aadfef88	Solid	Ovary-AdenoCA	686	Yes	45
DO27279	9623d295-c23d-4f2f-827c-69f767a26f1f	Solid	Lung-SCC	168	No	73
DO32875	ee5d5e7d-78cf-4a29-a9ee-56aa3da877dd	Solid	Panc-AdenoCA	118	No	69
DO48709	0a9c9db0-c623-11e3-bf01-24c6515278c0	Solid	Liver-HCC	42	No	74
DO48704	041e3b42-c623-11e3-bf01-24c6515278c0	Solid	Liver-HCC	63	Yes	68
DO48706	0831e45e-c623-11e3-bf01-24c6515278c0	Solid	Liver-HCC	47	No	72
DO48701	00c27940-c623-11e3-bf01-24c6515278c0	Solid	Liver-HCC	103	No	78
DO48700	fdf9a814-c622-11e3-bf01-24c6515278c0	Solid	Liver-HCC	11	No	78
DO48703	01dc6872-c623-11e3-bf01-24c6515278c0	Solid	Liver-HCC	94	Yes	64
DO44528	a441697c-4ca0-4eab-9b01-b9cb50223ce2	Solid	Kidney-RCC	1	No	51
DO51148	a08ec059-7592-4698-bb45-25a9c3680c23	Solid	Prost-AdenoCA	212	Yes	54
DO51145	84ae4dd8-f661-46aa-9892-69742e2f3542	Solid	Prost-AdenoCA	60	No	58
DO51144	5d6ad982-bb01-4233-b8fa-d129460eec79	Solid	Prost-AdenoCA	107	No	69
DO51147	186cacaf-4f20-4ad2-a07a-a7dc942a70b0	Solid	Prost-AdenoCA	51	No	67
DO34288	51458c86-0fdd-470e-b059-1ffbffc92a7f	Solid	Panc-AdenoCA	73	No	83
DO51141	d709d214-02ee-46c1-a73a-e7074cb2623e	Solid	Prost-AdenoCA	25	No	64
DO51140	1dd96495-5f83-4d36-96cf-b77cd0cbbfda	Solid	Prost-AdenoCA	16	No	60
DO51143	306ef5bc-97d0-4312-ae0e-343c4e31d869	Solid	Prost-AdenoCA	77	No	69
DO51142	7e4d570e-f26b-41fb-84c5-2a6f7d668bb5	Solid	Prost-AdenoCA	88	Yes	70
DO16881	10d15b7a-16d1-4953-aaef-f193ffa97f42	Solid	Kidney-RCC	43	No	54
DO18056	dacd4cc2-fc2b-4fbd-adf6-c8a46ae69c91	Solid	Kidney-RCC	4	No	60
DO220889	108749d2-5c62-4ef1-92df-aec6941ba53b	Solid	Skin-Melanoma	32	No	27
DO220888	58d3e932-b4a3-4cac-a6ac-73160e354a15	Solid	Skin-Melanoma	313	No	64
DO472	df8a913c-5160-4fc5-950d-7c890e24e820	Solid	Bladder-TCC	270	No	53
DO220883	39c476fd-273b-4136-874c-53352f1be008	Solid	Skin-Melanoma	29	No	23
DO220882	e2b2357c-da6f-4ca3-9c07-a22f0423e8fe	Solid	Skin-Melanoma	249	Yes	76
DO220881	72108583-5320-46ec-945f-5ff173d7dc15	Solid	Skin-Melanoma	90	No	59
DO220880	f07b9192-c86f-4ee4-a3b5-feb9c5098bf4	Solid	Skin-Melanoma	83	Yes	65
DO220887	08b5d0e4-4661-460e-a9f7-f2e687414711	Solid	Skin-Melanoma	60	Yes	57
DO220886	5c3def3a-b515-41f6-8157-681b963534e7	Solid	Skin-Melanoma	394	Yes	56
DO220885	16d5519e-ecb9-4fc8-81f1-e0e4adf722a8	Solid	Skin-Melanoma	69	No	71
DO220884	76a0d9c9-5e69-44e8-9ed2-6d2e387803fc	Solid	Skin-Melanoma	82	Yes	23
DO11382	39520be3-a2af-4189-acf4-9d239363333a	Brain	CNS-GBM	98	Yes	65
DO39635	d692ecd0-2433-426b-9af2-a30c44a80f7c	Solid	Thy-AdenoCA	18	No	69
DO22959	c016d025-3c92-41c5-b846-493b1fcce79e	Solid	Liver-HCC	222	Yes	46
DO17085	b51fa117-2c0a-4e1d-8ec4-9f039073a486	Solid	Kidney-RCC	5	Yes	63
DO50306	a37a825c-d74e-46cc-92ef-b65016857b4a	Solid	Eso-AdenoCA	163	No	78
DO50307	96a2896c-1e32-4827-a526-6b7104832f9a	Solid	Eso-AdenoCA	191	No	73
DO50309	09497b9b-6fca-48cb-af97-161a3e434a51	Solid	Eso-AdenoCA	656	No	79
DO22953	47e5ff56-9534-4fcf-a593-33027e877f93	Solid	Liver-HCC	37	No	67
DO15943	7158c9fd-a633-4fef-aa23-bd285f2a87a8	Solid	Head-SCC	7	No	62
DO11860	914421d2-898e-433e-bb66-b1710eaae2c7	Brain	CNS-GBM	110	Yes	66
DO22956	d6ccfd6f-2ea9-499d-a25d-4ba9d4a9258e	Solid	Liver-HCC	9	No	54
DO51549	368e592d-260c-4f58-81c4-a9f1e6177a4b	Solid	Panc-AdenoCA	4	No	76
DO51548	d5796835-d6cd-427e-a398-5fbef88b0648	Solid	Panc-AdenoCA	19	No	55
DO51099	7a95af21-ca7c-4596-9c83-66d11ca0c417	Solid	Prost-AdenoCA	45	Yes	49
DO51098	dbfdb5c6-f52e-48f3-87e7-fb922df9e7a9	Solid	Prost-AdenoCA	64	Yes	64
DO34608	9c857452-c81d-4b9e-87a8-5b41f4394f7c	Solid	Panc-AdenoCA	71	No	72
DO51541	3933c60d-73d6-4f74-ae02-fd545fc1f092	Solid	Panc-AdenoCA	238	Yes	81
DO51540	70dd8453-11d3-4105-a8d0-6a755c52495d	Solid	Panc-AdenoCA	64	No	69
DO51543	4c4aa1b1-fda3-4c5b-b588-68aa727500ad	Solid	Panc-AdenoCA	24	No	76
DO51542	7d04f401-3505-410c-8def-0348ecd8aae2	Solid	Panc-AdenoCA	99	No	54
DO51097	f8a165b0-51df-413c-b7c6-c7fc80547db4	Solid	Prost-AdenoCA	44	Yes	72
DO51544	1c28e44a-6e6c-44ed-b58a-e3262c0e6759	Solid	Panc-AdenoCA	111	Yes	69
DO51095	f0f2030e-17fd-4dd9-9104-899e59d72ed8	Solid	Prost-AdenoCA	28	No	62
DO51546	754d26af-f184-497c-856a-cd1ea7a5115c	Solid	Panc-AdenoCA	28	No	73
DO45109	3e2a85d0-c622-11e3-bf01-24c6515278c0	Solid	Liver-HCC	27	No	63
DO48677	9ba2c970-c622-11e3-bf01-24c6515278c0	Solid	Liver-HCC	33	No	58
DO29760	44eebc04-c027-45ae-beca-c4012b494f29	Solid	Ovary-AdenoCA	377	Yes	74
DO48672	850389d4-c622-11e3-bf01-24c6515278c0	Solid	Liver-HCC	32	No	81
DO45101	34030a28-c622-11e3-bf01-24c6515278c0	Solid	Liver-HCC	36	No	63
DO45103	35e33a7a-c622-11e3-bf01-24c6515278c0	Solid	Liver-HCC	56	Yes	47
DO48679	9ec31146-c622-11e3-bf01-24c6515278c0	Solid	Liver-HCC	25	No	72
DO45105	38d8e626-c622-11e3-bf01-24c6515278c0	Solid	Liver-HCC	37	No	61
DO45299	760881cc-c623-11e3-bf01-24c6515278c0	Solid	Biliary-AdenoCA	290	Yes	70
DO49078	1c9fbe26-1447-4335-aaab-06d6bb3e2741	Solid	Panc-AdenoCA	57	No	79
DO49079	d91f487e-0895-44ef-aeb1-a62bd576f8b0	Solid	Panc-AdenoCA	205	Yes	50
DO49074	a492a32b-bf2f-4f8c-b06e-794a4baa2fe7	Solid	Panc-AdenoCA	25	No	49
DO45291	60f81dba-c623-11e3-bf01-24c6515278c0	Solid	Biliary-AdenoCA	35	No	69
DO49076	0554ffe5-31f7-43f5-8372-2b73c9cf3527	Solid	Panc-AdenoCA	7	No	64
DO45293	6f395380-c623-11e3-bf01-24c6515278c0	Solid	Biliary-AdenoCA	73	No	68
DO45295	7034e5f6-c623-11e3-bf01-24c6515278c0	Solid	Biliary-AdenoCA	13	No	76
DO45297	7512b38c-c623-11e3-bf01-24c6515278c0	Solid	Biliary-AdenoCA	89	Yes	61
DO46925	f6e758a5-150f-4424-90b7-1c1a34aec9a3	Solid	Kidney-RCC	2	No	66
DO46929	5c156f63-6537-4d93-a6c2-4155618cf638	Solid	Kidney-RCC	1	No	49
DO9876	6ca5c1bb-275b-4d05-948a-3c6c7d03fab9	Solid	ColoRect-AdenoCA	20	No	75
DO6410	7d52a9e7-b5a9-4519-96fd-e8be42a7890c	Heme	Lymph-CLL	2	No	53
DO20770	6ba5f81a-b7a0-4c18-a112-2e11094eec85	Solid	Kidney-RCC	9	No	48
DO49478	4c027164-12de-456f-b933-6bc91f70b46f	Solid	Panc-AdenoCA	115	Yes	81
DO6332	e07991a4-0901-4ed1-8704-aa376565d862	Solid	Cervix-SCC	48	Yes	25
DO45035	cf777ef1-765f-4828-b789-f5aa6722eb35	Solid	Liver-HCC	51	Yes	58
DO45037	b2d9aaff-5a48-48f0-bf55-bfd4ddaeccaf	Solid	Liver-HCC	42	Yes	67
DO45039	e9445993-854d-44fc-a063-eacf70222fdf	Solid	Liver-HCC	66	No	58
DO3958	e5593865-5f8e-4a4c-b36f-73fbe64d66da	Solid	Breast-AdenoCA	257	Yes	76
DO23028	6b25a78f-20dc-4ccc-b4c0-f9885d16725d	Solid	Liver-HCC	89	No	50
DO23608	09bc8542-4ea1-4599-91b3-d606425b37e2	Solid	Lung-AdenoCA	209	Yes	59
DO50437	371235d9-55b8-40a7-8cd6-baa7c2ad0493	Solid	Eso-AdenoCA	113	No	58
DO50432	f9c26646-d2b0-cf30-e040-11ac0d483918	Solid	Prost-AdenoCA	194	Yes	71
DO50430	f9c3e4e3-1b95-b71a-e040-11ac0d4819e7	Solid	Prost-AdenoCA	128	Yes	54
DO33032	2102558b-87b0-447b-bb9a-e4ae9df8b75e	Solid	Panc-AdenoCA	73	Yes	64
DO50438	d1842491-29ff-4801-8c8a-4d619f749dd1	Solid	Eso-AdenoCA	195	No	70
DO219968	9d691fa3-5c32-4b98-85c4-f6e0fd4c37e0	Solid	SoftTissue-Liposarc	531	Yes	NA
DO220468	1e8ae8dd-74c1-44d5-a74e-bfdce801c736	Solid	Kidney-ChRCC	5	No	42
DO36283	0192d529-7340-45d8-a5f0-249cbb11ca19	Solid	Prost-AdenoCA	133	Yes	46
DO14718	1aff91a6-1b0f-4575-8f4b-4e064a50b886	Solid	Head-SCC	167	No	32
DO219960	3db6e6cc-1a06-49b9-834e-b6611cde4c4b	Solid	SoftTissue-Liposarc	448	Yes	NA
DO219961	67bb70b2-b6f8-4aa9-80ce-48829f9fec56	Solid	SoftTissue-Liposarc	890	Yes	NA
DO219962	cb783f8b-d092-4104-b809-3f90b19df7df	Solid	SoftTissue-Liposarc	1218	Yes	NA
DO18839	39c55051-e1bc-4081-962a-17205645de45	Solid	Kidney-RCC	15	Yes	61
DO219964	968929b0-6bfb-4a2c-bd4d-570bfcdb8a6a	Solid	SoftTissue-Liposarc	562	Yes	NA
DO219965	075fc96d-6742-4ef3-9369-482592ad3a2f	Solid	SoftTissue-Liposarc	1635	Yes	NA
DO219966	a2f02ff7-8433-4cb5-9324-34f13edeaca1	Solid	SoftTissue-Liposarc	696	Yes	NA
DO219967	7d734d06-f2b1-4924-a201-620ac8084c49	Solid	SoftTissue-Liposarc	872	Yes	NA
DO47451	15daadb0-6b24-4248-9225-470dc08f1552	Solid	Skin-Melanoma	12	No	53
DO10839	3bb4c27b-4d0d-4d13-b910-41a9ebf95880	Solid	Eso-AdenoCA	165	No	79
DO10835	8930735a-4eb4-4489-8513-d4b600c316ab	Solid	Prost-AdenoCA	8	No	43
DO10833	de4faf55-1bcf-427f-b019-829bb4b64ff1	Solid	Prost-AdenoCA	46	No	49
DO10831	edeea137-080d-42d3-a0ce-5cfe0d4a68e7	Solid	Prost-AdenoCA	52	Yes	45
DO47859	1f2a8889-4374-4037-bb56-0f20733380e3	Solid	Stomach-AdenoCA	413	No	65
DO46588	ae82fead-2671-4335-a342-67bb69935ad9	Solid	Ovary-AdenoCA	137	No	74
DO46859	a335b03d-41ac-4d41-a2a9-3134b5b0a0a7	Solid	Kidney-RCC	7	Yes	59
DO46853	005794f1-5a87-45b5-9811-83ddf6924568	Solid	Kidney-RCC	17	Yes	62
DO46850	741c4656-0fd0-416e-86c8-f6533b6c96f4	Solid	Kidney-RCC	3	No	65
DO46856	04db8bef-8777-48ac-bc2e-3c9acb103f48	Solid	Kidney-RCC	2	No	73
DO46586	dce54d09-9827-4fe2-abe1-c5b7d528ba7f	Solid	Ovary-AdenoCA	253	No	55
DO1257	ec4d4cbc-d5d1-418d-a292-cad9576624fd	Solid	Breast-AdenoCA	487	Yes	30
DO2783	f848b66f-bd9e-4fba-afd4-eb58848d1ef4	Solid	Breast-AdenoCA	742	Yes	62
DO20849	e6801359-d1d7-4871-b2fb-180674a2e469	Solid	Kidney-RCC	78	Yes	75
DO24675	de614a3e-1c0d-49c7-a2f1-28bc58e6e5c7	Solid	Lung-AdenoCA	166	Yes	41
DO3874	74039acd-5aca-4c65-818c-3b577d295be0	Solid	Breast-AdenoCA	156	No	55
DO7172	dabdd983-a819-410e-bfb8-5c66a66cf5ab	Heme	Lymph-CLL	4	No	61
DO38847	6dac8ca0-f776-4ea2-85c4-aefba4966be7	Solid	Stomach-AdenoCA	208	No	59
DO47072	f9a81200-5381-496a-8062-099f9e793618	Solid	Kidney-RCC	77	Yes	64
DO218742	fc8130e0-08dd-b996-e040-11ac0c48327b	Solid	Breast-AdenoCA	316	Yes	45
DO52689	ebe0ed67-2d3f-45cd-8f9b-4912595b16a0	Heme	Lymph-BNHL	244	Yes	68
DO52688	232b7754-b3c3-4530-9d24-3af40d9b2816	Heme	Lymph-BNHL	17	No	60
DO47076	85422a8e-2599-4dab-a257-150e380ecba8	Solid	Kidney-RCC	2	No	38
DO4155	ea43434b-197e-48ac-ae2e-46bc7f3776de	Solid	Breast-AdenoCA	709	No	45
DO218212	fc8130df-30a5-3e6a-e040-11ac0d485de2	Solid	Breast-AdenoCA	249	Yes	67
DO52683	b2190e26-1809-4aba-9f45-07c2edb3b4a4	Heme	Lymph-BNHL	7	No	44
DO52682	1494bb16-f1f0-42a4-b10e-c383574cbc8b	Heme	Lymph-BNHL	23	No	56
DO52681	81cc0f39-6677-4f2e-9a75-d30152b188f3	Heme	Lymph-BNHL	17	No	54
DO52680	db9ce6c6-529c-4da6-92c4-f4f3fc3fe109	Heme	Lymph-BNHL	5	No	64
DO52687	282b45ee-4af2-4c61-9acc-286eaf8d661a	Heme	Lymph-BNHL	140	Yes	65
DO52686	f9dc999f-6dde-448d-9cf1-2897ddcf7b0b	Heme	Lymph-BNHL	1226	No	62
DO52685	15678c3d-ce61-454d-849e-1d4ca358909b	Heme	Lymph-BNHL	103	Yes	62
DO52684	4adc846a-42cb-4ebd-a954-e31eb29d7572	Heme	Lymph-BNHL	40	No	46
DO38229	2e66eb75-097c-4ad8-b2b3-9f5849dfd02f	Solid	Stomach-AdenoCA	26	No	46
DO16248	51206157-94cc-4702-8247-c98283b487aa	Solid	Kidney-RCC	5	No	73
DO52171	81a8b064-e735-455f-b2db-af7ae11daac4	Solid	Liver-HCC	405	Yes	50
DO52172	1c00925b-7328-4db0-b930-04aab2d80719	Solid	Liver-HCC	109	Yes	26
DO38603	9536f736-63bc-4099-bd54-740f5910f4a8	Solid	Stomach-AdenoCA	246	No	70
DO2539	5b7d5767-2037-4175-aec9-886776343181	Solid	Breast-AdenoCA	296	Yes	69
DO37599	d056645f-4dd3-49f3-b0a4-2293e2b4d82c	Solid	Skin-Melanoma	78	Yes	55
DO28952	052665d1-ab75-4f40-be5a-b88154c8beed	Solid	Ovary-AdenoCA	204	No	71
DO1328	8e03e773-5557-4e78-889b-4710c515378f	Solid	Breast-AdenoCA	256	Yes	78
DO483	91f458e6-64b7-454d-a542-b0aa23638fd8	Solid	Bladder-TCC	449	Yes	67
DO40867	a0e317b1-3f3b-4d25-b2d9-fcc2211dfda3	Solid	Uterus-AdenoCA	3	No	45
DO6252	06dad93a-4b67-49b3-8fa5-f2546e22bae7	Solid	Cervix-SCC	117	No	26
DO52518	6d0851ba-271a-408f-bcc3-c104b452c9e5	Solid	Prost-AdenoCA	57	No	50
DO218583	fc8130df-18fe-c74d-e040-11ac0d485df2	Solid	Breast-AdenoCA	25	No	63
DO52513	0bd3a230-531e-44aa-9999-b8ed8da0176b	Solid	Prost-AdenoCA	50	No	47
DO52512	1d6c9181-a02f-4c35-85b3-65dc5808f50e	Solid	Prost-AdenoCA	48	No	50
DO52511	122bf0a9-8052-49da-a9d7-0e5de9ab7032	Solid	Prost-AdenoCA	19	No	50
DO52510	052015bc-8c24-467c-8ff7-9e0dc4ad39fd	Solid	Prost-AdenoCA	131	No	49
DO52516	51adf6cf-f422-4d7e-aa46-cc9bf0ef8693	Solid	Prost-AdenoCA	131	No	48
DO11447	2ce48f01-2f61-49d9-a56a-7438bf4a37d7	Brain	CNS-GBM	131	No	72
DO2222	25c76a8f-77c0-4650-bddf-45ed0c10a2e6	Solid	Breast-AdenoCA	165	No	58
DO5626	aacaba97-ecde-440b-aae0-0e9c608c4b24	Solid	Breast-AdenoCA	320	Yes	40
DO5200	fb9135d9-2acf-41dd-8552-359e6b8c9470	Solid	Breast-AdenoCA	618	Yes	72
DO218560	fc8130e0-a8b4-d80d-e040-11ac0c483272	Solid	Breast-AdenoCA	23	No	58
DO22417	86386b36-2950-4479-b79f-4b347053c8bc	Brain	CNS-Oligo	3	No	29
DO22145	00493087-9d9d-40ca-86d5-936f1b951c93	Brain	CNS-Oligo	8	No	47
DO23942	37d0cf1b-1743-4852-8073-372b16b5c17d	Solid	Lung-AdenoCA	44	No	60
DO42825	accfc45b-eae0-4991-a488-e217cdb46655	Solid	Uterus-AdenoCA	17	No	67
DO43514	42de1441-6f3c-4b4d-b8b8-ad91e4b1dbe2	Solid	Uterus-AdenoCA	67	No	71
DO48719	1295947c-c623-11e3-bf01-24c6515278c0	Solid	Liver-HCC	24	No	80
DO48712	0cdbabf2-c623-11e3-bf01-24c6515278c0	Solid	Liver-HCC	33	No	50
DO22890	84a0bc36-9f29-4b23-aee1-bf5ff71f697b	Solid	Liver-HCC	23	No	70
DO48716	0eeafcd6-c623-11e3-bf01-24c6515278c0	Solid	Liver-HCC	69	No	71
DO48717	10136472-c623-11e3-bf01-24c6515278c0	Solid	Liver-HCC	6	No	54
DO48715	0dd39eca-c623-11e3-bf01-24c6515278c0	Solid	Liver-HCC	36	No	58
DO51158	8c850df7-d48e-4386-b3a5-cac5da865ea5	Solid	Prost-AdenoCA	55	Yes	59
DO51159	a9ec7d9e-b179-4782-a589-43c7d1642be9	Solid	Prost-AdenoCA	12	No	44
DO220122	cdbbd701-9c05-4f9e-923d-06039dd8a04d	Solid	SoftTissue-Leiomyo	228	Yes	NA
DO51152	c6a28615-1b92-4085-956e-eeedb2573c03	Solid	Prost-AdenoCA	176	Yes	56
DO51153	d0f4dd92-a63b-4766-8889-5327fca1bd91	Solid	Prost-AdenoCA	72	Yes	58
DO51150	1bbfe6f2-ad19-4d29-895b-973f5a91c707	Solid	Prost-AdenoCA	198	Yes	61
DO51156	6947cd78-0a51-4949-8383-343f9122d953	Solid	Prost-AdenoCA	70	No	46
DO51157	8e7fe8bb-6b3d-428f-a232-97e6042a0f39	Solid	Prost-AdenoCA	55	Yes	59
DO51154	bb02202f-d140-4bec-95ce-5c2b117a2167	Solid	Prost-AdenoCA	106	Yes	59
DO51155	304c3e10-583c-421d-ab01-15c937d5014a	Solid	Prost-AdenoCA	116	No	62
DO7831	b6b6e1d3-c592-4836-bdad-d53af2dbcc9a	Solid	ColoRect-AdenoCA	134	No	74
DO12370	b8151614-b08f-49a3-ab6f-2e780f765a17	Brain	CNS-GBM	175	Yes	56
DO52716	f266899a-1dab-4226-a965-bc1327c64080	Heme	Lymph-CLL	6	No	61
DO34905	7cb71498-6ada-43c6-912b-bad4f93cf580	Solid	Panc-AdenoCA	125	No	64
DO50339	b757a040-3c9e-45e7-a045-9cd08db11d62	Solid	Eso-AdenoCA	433	Yes	80
DO50338	9258860c-a336-4075-996d-2ee0c18b281c	Solid	Eso-AdenoCA	68	No	80
DO50334	526b3796-2cbd-4eec-8273-064b41456279	Solid	Eso-AdenoCA	196	No	66
DO50337	fab0be4b-c84a-45cd-a76f-44d9a8bf1846	Solid	Eso-AdenoCA	448	Yes	69
DO50336	1bb2bdb7-8a89-4e7d-903d-03a6f8018efb	Solid	Eso-AdenoCA	101	Yes	53
DO50331	35eb6ecf-9514-4416-94b1-02200c0a1571	Solid	Eso-AdenoCA	211	No	75
DO50330	6495e68e-1434-45d3-a03d-f286447dda79	Solid	Eso-AdenoCA	145	Yes	67
DO50332	0250e6f7-2538-4d1f-a8ff-ca34a7057dde	Solid	Eso-AdenoCA	142	Yes	78
DO51551	ca2b9fe2-97e0-4d4f-afd7-a5acf638800f	Solid	Kidney-RCC	3	No	54
DO38871	c1b44966-0f72-4c4f-8783-ab3ffe7f17b2	Solid	Stomach-AdenoCA	332	No	58
DO6231	1c0e384f-7254-4afe-93c0-b3fc6c6a7894	Solid	Breast-AdenoCA	177	Yes	66
DO51088	9ed8f0b9-d615-44c4-9ec9-e07ecd744922	Solid	Prost-AdenoCA	237	Yes	59
DO51089	8c0a7dfa-6ec3-4262-b718-c3605722df37	Solid	Prost-AdenoCA	132	Yes	56
DO23542	e127e9e4-c622-11e3-bf01-24c6515278c0	Solid	Liver-HCC	26	No	66
DO23543	632f3eb0-c623-11e3-bf01-24c6515278c0	Solid	Liver-HCC	26	No	63
DO23544	e99ccc0c-c622-11e3-bf01-24c6515278c0	Solid	Liver-HCC	57	No	67
DO23545	eb588266-c622-11e3-bf01-24c6515278c0	Solid	Liver-HCC	60	No	67
DO23546	ec5e2990-c622-11e3-bf01-24c6515278c0	Solid	Liver-HCC	53	No	63
DO23547	ed52e836-c622-11e3-bf01-24c6515278c0	Solid	Liver-HCC	188	No	74
DO51080	108b67d4-5d66-46da-8675-6acae643b76f	Solid	Prost-AdenoCA	74	No	51
DO23549	f064f762-c622-11e3-bf01-24c6515278c0	Solid	Liver-HCC	38	No	74
DO34616	02e5c36f-5bec-45e2-a048-875653b85ca1	Solid	Panc-AdenoCA	76	No	68
DO51083	a6d8467e-88e3-4ea5-8583-61c5ab9747ae	Solid	Prost-AdenoCA	155	No	67
DO51084	d277e679-9fdd-44cd-9f2c-f9927e44d721	Solid	Prost-AdenoCA	30	Yes	61
DO51085	41027c0b-85af-4c78-bba0-0da63cd75fa9	Solid	Prost-AdenoCA	235	Yes	72
DO51086	120f01d1-8884-4aca-a1cb-36b207b2aa3a	Solid	Prost-AdenoCA	348	Yes	70
DO51087	b2ec0fd0-fbcf-4abc-ad80-4ae444e30b55	Solid	Prost-AdenoCA	21	No	70
DO44994	b9098b7c-eab0-4ef5-b968-8d3024bf32f7	Solid	Liver-HCC	32	No	75
DO36619	bb6150f7-23e4-40f2-b466-6b6edd19c502	Solid	ColoRect-AdenoCA	33	No	71
DO46933	ba67c02a-180b-43f3-b53c-2b77d84fbe3c	Solid	Kidney-RCC	4	No	73
DO46937	6d3551d6-b5f4-4fd1-b8d7-8e5931096c19	Solid	Kidney-RCC	22	Yes	57
DO33248	edac1323-2497-45e6-9148-e9c955292ba2	Solid	Panc-AdenoCA	104	No	70
DO49448	2b3837b3-ee29-4a08-848e-1206404da986	Solid	Panc-AdenoCA	100	Yes	68
DO37587	8d5ffe62-6dd9-4764-b0b7-5e3010eefe6d	Solid	Skin-Melanoma	160	Yes	35
DO49445	b5cabba2-30a4-458e-897c-00ec3fefa6d2	Solid	Panc-AdenoCA	20	No	60
DO49442	0efee3f3-313b-44eb-b3b0-af975a1ded82	Solid	Panc-AdenoCA	63	No	57
DO2719	4e84eed6-82a8-4e91-b0fd-61ec6ef69ce9	Solid	Breast-AdenoCA	256	Yes	84
DO50848	712e5f3c-c623-11e3-bf01-24c6515278c0	Solid	Liver-HCC	37	No	74
DO219580	352fbbb4-88a5-4354-b1fa-3a01da3fbfa7	Solid	Liver-HCC	21	No	58
DO50845	6e26f98e-c623-11e3-bf01-24c6515278c0	Solid	Liver-HCC	34	No	72
DO50844	6c306cbe-c623-11e3-bf01-24c6515278c0	Solid	Liver-HCC	94	No	75
DO50842	690e481c-c623-11e3-bf01-24c6515278c0	Solid	Liver-HCC	131	No	75
DO3662	07b5141f-ac79-439b-883b-b0183bbe7ff5	Solid	Breast-AdenoCA	128	No	71
DO50840	68054218-c623-11e3-bf01-24c6515278c0	Solid	Liver-HCC	352	No	49
DO6492	140d6ef7-0217-4d16-9add-215d0d14ba06	Heme	Lymph-CLL	2	No	49
DO23610	6726c157-f688-491d-8b56-35628645df89	Solid	Lung-AdenoCA	52	Yes	75
DO6946	fa9996c3-b874-4424-a5a6-f1c7c0f42b9b	Heme	Lymph-CLL	3	No	50
DO6940	79524d64-8f4a-4889-b345-33198808b9de	Heme	Lymph-CLL	4	No	75
DO219945	63db50d6-5ef2-44d0-9906-26eae74ecf44	Solid	SoftTissue-Liposarc	595	Yes	NA
DO50443	708e21ac-f529-4461-bc4f-d3a194a92b80	Solid	Eso-AdenoCA	269	Yes	79
DO50441	f0a33adc-ea90-46ef-a24a-a8d7e4e15db3	Solid	Eso-AdenoCA	572	No	60
DO50440	9ae33a63-6b1a-43bf-9205-463c867bcbc4	Solid	Eso-AdenoCA	102	No	72
DO50447	42629ae0-9410-4fac-8df1-2c276467deb5	Solid	Eso-AdenoCA	241	Yes	72
DO50446	7adcea71-1aed-450c-b0ff-b9d9820c6153	Solid	Eso-AdenoCA	125	Yes	75
DO50444	532bec86-b8d3-41a1-ba17-913a7d378f66	Solid	Eso-AdenoCA	283	No	78
DO33028	21b1a37f-e91e-4ce1-83cf-bb89b8d0fb35	Solid	Panc-AdenoCA	66	No	58
DO45135	5e9c69d2-c622-11e3-bf01-24c6515278c0	Solid	Liver-HCC	39	No	77
DO45137	6172ca02-c622-11e3-bf01-24c6515278c0	Solid	Liver-HCC	50	No	38
DO6552	2a7f6aac-8f94-4815-8b94-0ea7db71135c	Heme	Lymph-CLL	5	No	61
DO45131	5b178f44-c622-11e3-bf01-24c6515278c0	Solid	Liver-HCC	32	No	53
DO217850	983c14b8-f35b-497b-9fd4-5e5f5f0a7aa7	Solid	Biliary-AdenoCA	48	No	65
DO45133	5cf21488-c622-11e3-bf01-24c6515278c0	Solid	Liver-HCC	38	No	64
DO20839	19d6cf34-1cd7-4242-a4d1-5d3e11f428aa	Solid	Kidney-RCC	2	No	74
DO219972	3c963890-6e79-4b16-a4aa-bac04938b4d7	Solid	SoftTissue-Liposarc	782	Yes	NA
DO6549	4b91ece6-c9b2-4889-b18c-c63eb58eb061	Heme	Lymph-CLL	1	No	56
DO45139	63fef3fe-c622-11e3-bf01-24c6515278c0	Solid	Liver-HCC	58	No	63
DO219975	729229fe-92b9-439b-acd2-b49159116a41	Solid	SoftTissue-Leiomyo	27	No	NA
DO219974	9e7b51fb-2249-451a-bf23-bb2a3d935928	Solid	SoftTissue-Leiomyo	318	Yes	NA
DO218227	ec399861-7a56-4ffd-8619-700b6e3a4367	Solid	Biliary-AdenoCA	108	No	37
DO219949	1c188bf5-2c99-4eb4-a774-59c75d53e643	Solid	SoftTissue-Liposarc	2034	Yes	NA
DO46448	f26b1f44-12de-43ba-85bb-bc61741a5a88	Solid	Ovary-AdenoCA	496	No	45
DO39072	178d0486-cb0d-4979-8bdf-bb3fe99149bd	Solid	Thy-AdenoCA	2	No	51
DO39070	19233fd1-5229-466e-acf3-5882165758e0	Solid	Thy-AdenoCA	4	No	80
DO49135	a3edc9cc-f54a-4459-a5d0-097879c811e5	Solid	Panc-AdenoCA	47	No	65
DO49137	60e78c80-41a5-456a-9a81-9007d18fd72c	Solid	Panc-AdenoCA	132	Yes	67
DO10843	ba096d4f-5a6c-4c31-ae03-e7483cf58c38	Solid	Eso-AdenoCA	55	No	77
DO49138	241abdfd-e6de-4830-a233-4bbc5f622725	Solid	Panc-AdenoCA	89	Yes	74
DO10841	bb5bedd3-d8fc-4739-8e6b-9e37223f8be2	Solid	Eso-AdenoCA	53	Yes	63
DO10840	cb753e6f-5ea3-4b58-9db3-7a62d15c8b2e	Solid	Eso-AdenoCA	162	No	73
DO219944	c556f81b-8a6c-4bbb-876f-2e2ce570c185	Solid	SoftTissue-Liposarc	595	Yes	NA
DO10844	9bb9164e-ea1b-49ab-bbcc-f59cf8c32345	Solid	Eso-AdenoCA	90	No	76
DO28004	129de5b2-d9b0-4762-9ef8-72d98231fb50	Solid	Ovary-AdenoCA	122	No	55
DO46597	123c9d1c-72ba-4d82-8e57-d5caa52a40ba	Solid	Ovary-AdenoCA	91	No	60
DO45129	56c846d6-c622-11e3-bf01-24c6515278c0	Solid	Liver-HCC	13	No	61
DO46593	dbbd54db-4470-4df6-b5be-3e175c7133b0	Solid	Ovary-AdenoCA	181	No	49
DO46591	bbe59385-5f83-43f6-a485-517c860bef6f	Solid	Ovary-AdenoCA	170	Yes	58
DO35406	fdbd0277-ddbf-4cc5-8ec3-3644b9553627	Solid	Panc-AdenoCA	41	No	54
DO47863	6a7cdaf6-211e-4eb8-a70e-1153d69c45e4	Solid	Stomach-AdenoCA	298	Yes	90
DO8658	d9690a27-bb02-498e-b15c-ee76e31d16ee	Solid	ColoRect-AdenoCA	45	No	69
DO7304	08f7812b-0d74-42ba-985b-d0a027e8a80c	Heme	Lymph-CLL	3	No	59
DO46844	6bd4bca3-e568-4d1b-8b42-401fdf13d751	Solid	Kidney-RCC	12	Yes	65
DO46847	00db1b95-8ca3-4cc4-bb46-6b8c8019a7c7	Solid	Kidney-RCC	49	Yes	57
DO220339	7087a2b6-7fc4-45b0-8c48-248864f03deb	Solid	Kidney-ChRCC	13	No	48
DO47542	54a77010-2f16-4da9-8ca0-746a51801a00	Solid	Skin-Melanoma	262	Yes	36
DO39210	29578759-9ccb-4a24-b5b8-c45ebd4339d9	Solid	Thy-AdenoCA	4	No	61
DO39216	ad874249-9964-4e48-aa3f-7e828ea28f3f	Solid	Thy-AdenoCA	1	No	37
DO221123	abedd46c-47b8-4242-adb6-12835400cb3f	Heme	Lymph-BNHL	12	No	73
DO217907	fc8130e0-0e1f-b54d-e040-11ac0c48326c	Solid	Breast-AdenoCA	529	Yes	65
DO221127	05616329-e7ba-4efd-87b1-d79cd0f7af3d	Heme	Lymph-BNHL	32	No	58
DO221124	890e840c-1d1d-4874-a8eb-f9d9a2b50a1c	Heme	Lymph-BNHL	187	No	85
DO15870	5193a482-6ed9-4504-bd7c-c8b9e4103577	Solid	Head-SCC	130	No	59
DO221129	e2fa7251-507e-4d76-95a3-a228adc3885a	Heme	Lymph-BNHL	20	No	57
DO477	448fe471-3f4e-4dc8-a4e0-6f147dc93abe	Solid	Bladder-TCC	274	Yes	79
DO4695	9ddf2119-a222-4fa5-a9f3-0bec7eeea36b	Solid	Breast-AdenoCA	415	No	70
DO7166	631eedb3-dbd1-4606-90e1-ea91b9a77a5a	Heme	Lymph-CLL	4	No	62
DO218828	f7e7b258-b4b2-e6c5-e040-11ac0d486773	Solid	Breast-AdenoCA	213	Yes	50
DO218827	f7f6619b-fae8-3381-e040-11ac0c483f78	Solid	Breast-AdenoCA	1	No	49
DO52698	4b8c6b0c-0d0c-4834-a2f3-691e0919b902	Heme	Lymph-CLL	5	No	49
DO52699	ebc1a26b-9582-4756-acd5-b02d1152319d	Heme	Lymph-CLL	1	No	65
DO218774	bd2f8133-3e71-4c5e-998f-0c1a9fdfb75f	Solid	Stomach-AdenoCA	153	No	63
DO218773	ca137611-533a-4d20-a85d-8e4c3a1eab2d	Solid	Head-SCC	4	No	26
DO218770	f80293b8-ddb7-f575-e040-11ac0d48309d	Solid	Breast-AdenoCA	16	Yes	52
DO47088	155873b2-e5de-405f-87f6-6de0d238b160	Solid	Kidney-RCC	11	Yes	70
DO52690	3b55c58d-f95a-4a1d-9aa1-8d2c026656a9	Heme	Lymph-BNHL	36	No	74
DO52692	4e7cdeda-6dc1-4f17-b853-72a68e5aa7e1	Heme	Lymph-BNHL	226	Yes	79
DO52693	4e7e6e1f-c648-446f-bdf6-0b1fcc6dfa83	Heme	Lymph-BNHL	17	No	62
DO52694	56e57223-264e-489d-bc9a-a07789065c40	Heme	Lymph-BNHL	10	No	72
DO52695	1d1eeba2-4d7b-4380-b0b6-26d246bc4158	Heme	Lymph-BNHL	7	No	74
DO35350	81bc7f0c-865d-4801-a935-2ab04170df53	Solid	Panc-AdenoCA	119	Yes	76
DO47080	cdf045a6-ab6a-4dc5-b0b0-d72fbb26b0bb	Solid	Kidney-RCC	15	Yes	50
DO47243	50515723-b495-42a9-8750-e3da288bf6a3	Solid	Kidney-RCC	4	No	57
DO46576	3a6bce45-0431-49d8-82df-b1d9a738e5a6	Solid	Ovary-AdenoCA	172	Yes	75
DO47249	fec30898-f86b-4207-aa78-de77142c8f50	Solid	Kidney-RCC	7	No	75
DO29146	8093649a-74d6-4832-9154-8cc0182fa381	Solid	Ovary-AdenoCA	275	Yes	80
DO26492	b7a7d93b-38a7-4fc3-a433-3bb0a8cb7c42	Solid	Lung-SCC	103	Yes	73
DO52162	33b99e90-741d-43f2-804b-75721199a0dc	Solid	Panc-Endocrine	2	No	20
DO479	c66c92d5-df65-46e6-861d-d8a98808e6a3	Solid	Bladder-TCC	18	No	34
DO52161	6e776415-ddf4-4060-953f-08ef22441234	Solid	Panc-Endocrine	245	No	69
DO52164	1eb1bc62-18f6-4bcb-a16d-aa6a91914031	Solid	Panc-Endocrine	17	No	66
DO48987	3269608c-5dd7-452a-976a-31ac971aac2f	Solid	Cervix-SCC	168	No	36
DO52763	f9101872-d864-c508-e040-11ac0c4818b5	Heme	Myeloid-MPN	3	No	59
DO218174	fc8130df-1cdd-cade-e040-11ac0d485dec	Solid	Breast-AdenoCA	1	No	48
DO9106	a64000df-16e5-4b88-865f-5c680adf60eb	Solid	ColoRect-AdenoCA	96	Yes	47
DO218176	fc8130df-3225-3f96-e040-11ac0d485dfe	Solid	Breast-AdenoCA	91	Yes	39
DO48552	5d58b984-e0b8-4237-a576-0e9d4079599e	Solid	Liver-HCC	51	No	25
DO218173	f7c7373c-1972-4968-e040-11ac0d486e80	Solid	Breast-AdenoCA	2	No	59
DO18988	252a1c43-f954-44d7-8e31-6bcd0157a05c	Solid	Kidney-RCC	5	No	83
DO12382	82d7fa2d-19cd-41b7-8ed1-ea9fb9a544c6	Brain	CNS-GBM	46	Yes	51
DO43610	460f7427-ebcf-404b-9e9e-e0278d0bca95	Solid	Uterus-AdenoCA	409	No	82
DO675	e6c78a98-f45b-482b-a551-4f11b8c1ff8b	Solid	Bladder-TCC	78	Yes	81
DO52508	f921b592-fa4d-49f7-b773-81a0e903aaed	Solid	Prost-AdenoCA	31	No	43
DO52509	5fe8a231-bbac-4f91-a47a-0de4fee752d3	Solid	Prost-AdenoCA	1	No	46
DO35198	efc39172-083c-4297-b922-3f58df781332	Solid	Panc-AdenoCA	33	No	70
DO52500	e6772001-dffc-4fb4-86e9-6c395edd176d	Solid	Prost-AdenoCA	40	Yes	50
DO52501	54319e3d-c28f-4ba1-9c87-299d303e4de3	Solid	Prost-AdenoCA	23	No	47
DO52502	c3cb64b3-842b-4b42-8c42-020a0206eb06	Solid	Prost-AdenoCA	55	No	49
DO52503	4508ce0a-5a2e-4502-98e9-2fd76c4eebef	Solid	Prost-AdenoCA	5	No	40
DO52504	41c565a9-d44a-447f-85c0-98f23bfee1b3	Solid	Prost-AdenoCA	90	Yes	48
DO52505	b3f1d232-4392-4258-9256-d38ff4b59f94	Solid	Prost-AdenoCA	116	Yes	48
DO52506	ec16d1f5-f8a9-4c19-8cce-92f6ea9eb3f7	Solid	Prost-AdenoCA	54	No	48
DO2252	207f8a42-5b05-4876-b0ae-ebfaeea27844	Solid	Breast-AdenoCA	546	No	41
DO23073	6b50391f-d890-4ca0-b942-beab0f8bf1c9	Solid	Liver-HCC	94	No	52
DO218709	fc8130e0-0f1a-b6eb-e040-11ac0c48328f	Solid	Breast-AdenoCA	267	Yes	59
DO16269	aad8c8d6-d828-4aac-9cfb-cee893e36850	Solid	Kidney-RCC	11	Yes	40
DO44744	7eb0ee38-fbe2-49ea-ba63-aa13825eca6e	Solid	Liver-HCC	28	No	46
DO218554	7625877a-7a2b-466f-944b-9e56689ad47b	Solid	Head-SCC	46	No	42
DO44740	f4025b40-a249-487f-8e93-7a140bcf57c1	Solid	Liver-HCC	15	No	73
DO218550	56cc8740-b132-4cbc-b513-f0b5b2305ca6	Solid	Biliary-AdenoCA	166	Yes	61
DO4635	9032b7fe-e38a-4641-a45e-67041668adc4	Solid	Breast-AdenoCA	455	No	52
DO218488	fc8130e0-ad63-b804-e040-11ac0d485e10	Solid	Breast-LobularCA	22	No	48
DO218489	fc8130e2-f2ef-d096-e040-11ac0c483293	Solid	Breast-AdenoCA	39	No	45
DO218484	dbd834cb-b14f-4380-9741-f96551268447	Solid	Stomach-AdenoCA	64	No	46
DO44285	945e6808-2887-4f32-ac32-8f9e00353bf6	Solid	Cervix-SCC	43	No	21
DO217939	f7b847e5-0f5d-69b4-e040-11ac0c4845fe	Solid	Breast-AdenoCA	6	No	47
DO8898	154f80bd-984c-4792-bb89-20c4da0c08e0	Solid	ColoRect-AdenoCA	6	No	81
DO29850	84ca6ab0-9edc-4636-9d27-55cdba334d7d	Solid	Ovary-AdenoCA	718	No	74
DO217931	fc8130e0-a774-d834-e040-11ac0c483268	Solid	Breast-AdenoCA	180	Yes	58
DO26653	8cf9b32d-3d6f-4898-8c7a-89511b754021	Solid	Lung-SCC	2	No	77
DO43763	577d5c9e-fbda-41d5-b0b3-cdb733453ea5	Solid	Uterus-AdenoCA	15	No	67
DO11148	7cae6c0b-36fe-411b-bbba-093a4c846d84	Brain	CNS-GBM	78	Yes	60
DO43162	0c39c03a-ec84-42c6-be69-8e98bc7a9f5a	Solid	Uterus-AdenoCA	188	No	71
DO218030	bc0dee07-de20-44d6-be65-05af7e63ac96	Solid	Stomach-AdenoCA	924	No	61
DO15398	190eb791-383d-4e27-870d-e470630843e7	Solid	Head-SCC	139	No	67
DO856	cda1a403-16b6-487c-a82a-c377d1d0f89d	Solid	Bladder-TCC	65	No	76
DO22970	36e1d9cc-32ec-4a0a-8fb1-c46f058a6fb8	Solid	Liver-HCC	53	No	79
DO40831	554b9439-7e11-43ec-8bc3-448c59100b9e	Solid	Uterus-AdenoCA	152	Yes	71
DO26476	79eb7bba-f0d8-462c-add7-20a2fb7843e1	Solid	Lung-SCC	127	No	64
DO26475	7731ef7f-25bd-42f5-9a20-be249306a711	Solid	Lung-SCC	232	No	80
DO5249	41f140b8-72b9-4ae3-8b25-6144d9f94d0f	Solid	Breast-AdenoCA	402	Yes	34
DO50328	0e872e0d-4711-4364-a5d0-6beeb6fd3ff2	Solid	Eso-AdenoCA	148	No	75
DO50329	e7a0889c-dd8c-4230-9c63-384f1f6ee577	Solid	Eso-AdenoCA	85	No	56
DO50323	64623aaa-a274-4baa-8b71-958d9c8df733	Solid	Eso-AdenoCA	596	No	68
DO50320	4283773c-c04b-4f33-a398-f3566f6d293a	Solid	Eso-AdenoCA	217	No	67
DO50321	ded8b673-53df-4038-a375-7cd0fd2a1b9f	Solid	Eso-AdenoCA	221	Yes	83
DO50326	a08c196e-4f96-4b16-94b4-aa6a0153ac50	Solid	Eso-AdenoCA	299	Yes	62
DO50327	ce799e7b-30e7-44a5-a185-3e50d5e059ef	Solid	Eso-AdenoCA	262	No	76
DO50325	dd7d623b-b9af-4147-9aa6-e09793691f10	Solid	Eso-AdenoCA	27	No	65
DO51523	bcef0b6c-6584-4090-9d28-ef784a7e5fbb	Solid	Panc-AdenoCA	71	No	48
DO51522	7c43c006-d917-4915-b304-65995b6c0d46	Solid	Panc-AdenoCA	42	No	50
DO2078	9c70688d-6e43-4520-9262-eaae4e4d597d	Solid	Breast-AdenoCA	320	Yes	50
DO51520	5d9ff58c-5702-48fc-a66a-d1276327fd49	Solid	Panc-AdenoCA	152	Yes	73
DO51527	39c6c3b3-4683-4d11-984c-ed589188da65	Solid	Panc-AdenoCA	181	Yes	86
DO32972	20d1b88b-3ff6-4201-a748-6a993500c652	Solid	Panc-AdenoCA	20	No	66
DO51525	e6eda5db-4d4f-418e-b0d4-ed9b3e5259d3	Solid	Panc-AdenoCA	46	No	38
DO51524	09cb8bc5-13ac-44ac-9b7d-6de143373570	Solid	Panc-AdenoCA	105	No	79
DO37138	786fc3e4-e2bf-4914-9251-41c800ebb2fa	Solid	ColoRect-AdenoCA	51	No	78
DO51529	6fc0cb07-9713-4355-8543-f85d1c5505c2	Solid	Panc-AdenoCA	137	No	87
DO51528	c0523251-3ac2-4292-bb00-9ae9ea9009f6	Solid	Panc-AdenoCA	44	No	62
DO10631	75ad15b9-8f9c-40c1-9ca6-1e8454fbd310	Solid	ColoRect-AdenoCA	116	Yes	63
DO40664	0c18a8b7-bad1-4aa4-a6df-472f89d9761c	Solid	Thy-AdenoCA	10	No	45
DO22887	f7e9eed5-7a0b-4b2d-bea3-fd8c42a3b90e	Solid	Liver-HCC	27	No	72
DO22884	41840dc1-5ea2-4f01-a0d4-8b65add641c8	Solid	Liver-HCC	111	No	45
DO40069	64a17d5b-8f40-4ccf-8f2f-e68c5fe6b1ff	Solid	Thy-AdenoCA	12	No	32
DO34336	60aff7a0-4960-4ed1-922b-3233ccbfdba1	Solid	Panc-AdenoCA	99	Yes	70
DO34801	dd4fdb6a-8067-4b64-ab74-bbb0fec34ca9	Solid	Panc-AdenoCA	4	No	60
DO23023	484a41c8-fcaf-488d-97dc-bfe6a4b88a95	Solid	Liver-HCC	690	No	52
DO220849	ca004926-f3ac-4824-8ed5-d84e62efdfae	Solid	Skin-Melanoma	507	Yes	78
DO34809	5255d645-d3d2-422e-8449-046cd21f4935	Solid	Panc-AdenoCA	316	No	74
DO48695	f410b432-c622-11e3-bf01-24c6515278c0	Solid	Liver-HCC	33	No	77
DO48694	ee7b8074-c622-11e3-bf01-24c6515278c0	Solid	Liver-HCC	181	No	71
DO48693	e88397a6-c622-11e3-bf01-24c6515278c0	Solid	Liver-HCC	28	No	71
DO48692	e23c591e-c622-11e3-bf01-24c6515278c0	Solid	Liver-HCC	11	No	77
DO48691	dbfa4e8a-c622-11e3-bf01-24c6515278c0	Solid	Liver-HCC	19	No	71
DO26508	692dfa4f-45e5-4183-b5da-6650a1fbcabd	Solid	Lung-SCC	83	No	70
DO220846	b3befa40-8f44-4eb6-ada0-ec395f460656	Solid	Skin-Melanoma	142	No	84
DO48505	670f971f-a525-4ef8-91ba-610cfbaeb914	Solid	Liver-HCC	75	No	58
DO27453	ee6cc68e-8d2a-41ee-82c6-0fecdf7e6259	Solid	Lung-SCC	129	No	83
DO6314	047f9e4d-86b5-4943-aef5-68199bf29e8c	Solid	Cervix-SCC	63	No	30
DO46909	e053d377-e4f2-4aee-af7d-e61605e0f4f5	Solid	Kidney-RCC	23	Yes	78
DO23552	ffad9288-c622-11e3-bf01-24c6515278c0	Solid	Liver-HCC	168	Yes	80
DO46905	c298ec82-8305-4c89-898f-268308f782b2	Solid	Kidney-RCC	15	Yes	56
DO46901	bb567851-d4ff-4a93-8576-04a37aea68af	Solid	Kidney-RCC	2	No	68
DO23551	fabf1f6c-c622-11e3-bf01-24c6515278c0	Solid	Liver-HCC	75	Yes	73
DO51181	051cb117-16fd-459e-81e5-002eca2b7eea	Solid	Panc-Endocrine	1	No	26
DO51180	e541b5b9-546d-47bc-acd6-4006ce0eec1d	Solid	Panc-Endocrine	9	No	56
DO51182	606d7f5e-ff98-4245-a9ac-281f5074f97a	Solid	Panc-Endocrine	9	No	50
DO51184	acb5e263-111b-43d8-9bd1-adb9a54e0fc0	Solid	Panc-Endocrine	3	No	34
DO51187	dc7faf84-4438-447b-abcf-a3af87043654	Solid	Panc-Endocrine	16	No	69
DO13072	7163a0f7-2c69-40b8-8857-8ab3f46f0acf	Brain	CNS-GBM	86	No	72
DO49451	e5193d7e-e8b7-4098-bf98-8b3a62781d13	Solid	Panc-AdenoCA	75	Yes	66
DO49457	2564a262-03e8-467b-9ea2-f3ab38d75ae1	Solid	Panc-AdenoCA	105	No	53
DO49454	60c33e32-7e19-4e71-b075-a63fcf27e660	Solid	Panc-AdenoCA	72	Yes	74
DO50859	7f795952-c623-11e3-bf01-24c6515278c0	Solid	Liver-HCC	17	No	77
DO220535	345a06d6-fa5c-4674-a847-88a6b537cf3c	Solid	Kidney-ChRCC	7	No	42
DO50855	7cd7fe38-c623-11e3-bf01-24c6515278c0	Solid	Liver-HCC	49	No	47
DO50857	7df3a542-c623-11e3-bf01-24c6515278c0	Solid	Liver-HCC	37	No	72
DO50850	7260f57c-c623-11e3-bf01-24c6515278c0	Solid	Liver-HCC	28	No	74
DO50851	73afad06-c623-11e3-bf01-24c6515278c0	Solid	Liver-HCC	42	Yes	80
DO51093	887616c5-06a7-4e83-948c-3546202349fb	Solid	Prost-AdenoCA	110	Yes	54
DO44832	468083cb-95c3-47c1-9d96-79bcf7bf3f26	Solid	Liver-HCC	51	No	70
DO51092	f1534b2a-5350-442c-bb9d-8c7142668d31	Solid	Prost-AdenoCA	25	Yes	61
DO51091	6218f366-d5d2-4289-a95e-eeedfae7523a	Solid	Prost-AdenoCA	217	Yes	56
DO50452	a92023de-5c97-4bf2-aa3c-0e768d7c5ece	Solid	Eso-AdenoCA	894	No	61
DO51090	61973578-4c0d-4a3f-b9c4-f96ceab24629	Solid	Prost-AdenoCA	206	Yes	67
DO36969	81b1e78c-6032-4ff4-b52a-83456b9450ea	Solid	ColoRect-AdenoCA	18	No	48
DO14282	6bbd66dd-efee-4d6e-b02f-f88e98526b82	Solid	Head-SCC	27	No	42
DO51096	90fd404b-f734-41ed-a601-0f30e43625fc	Solid	Prost-AdenoCA	67	No	52
DO45123	4f6f48bc-c622-11e3-bf01-24c6515278c0	Solid	Liver-HCC	71	No	78
DO45121	4c183106-c622-11e3-bf01-24c6515278c0	Solid	Liver-HCC	25	No	61
DO45127	532259b8-c622-11e3-bf01-24c6515278c0	Solid	Liver-HCC	129	No	73
DO45125	51800588-c622-11e3-bf01-24c6515278c0	Solid	Liver-HCC	34	No	58
DO6558	1193a9c4-5aab-4cd7-a690-60c96bd1172d	Heme	Lymph-CLL	3	No	86
DO36265	b68c5ec2-0875-4d77-b4b7-738d2b2f313c	Solid	Prost-AdenoCA	2	No	61
DO34600	cf072bfe-3191-4a71-9e0b-decaa28365e1	Solid	Panc-AdenoCA	54	Yes	77
DO36262	7303f9fe-88bb-48ba-b9b4-ebf9e4770c1c	Solid	Prost-AdenoCA	18	No	59
DO46473	0ead45d8-d785-4404-8319-2ef951e02e03	Solid	Ovary-AdenoCA	398	No	46
DO220331	fae88d21-171c-4df4-b258-3c5948a1034b	Solid	Kidney-ChRCC	40	No	57
DO26894	e7ebc6fb-0926-4c8a-a67b-0c6b9c1ffaba	Solid	Lung-SCC	139	No	65
DO220333	9fc0e0e8-1b0f-400c-b4cf-126193283695	Solid	Kidney-ChRCC	7	No	56
DO220335	d72a7338-c144-4c62-a70e-2177a3b4b77e	Solid	Kidney-ChRCC	1	No	46
DO220334	4729fe4b-c1ac-489b-a67e-91e5c5e3ff8c	Solid	Kidney-ChRCC	6	No	69
DO220336	2ccd028d-e7e0-4f77-a512-f658a31819a4	Solid	Kidney-ChRCC	20	No	60
DO10858	7c5c2293-3f40-4ae3-8346-6a327b2abf4d	Solid	Eso-AdenoCA	317	No	63
DO49129	5f94cb62-4019-47ff-bf6a-eeda8e9e033c	Solid	Panc-AdenoCA	78	No	50
DO49127	71ef8379-03a0-4b81-92c9-1ba666fe4d7a	Solid	Panc-AdenoCA	34	Yes	77
DO46877	3b7810f7-f8ff-4d62-b766-3ba06170194c	Solid	Kidney-RCC	16	Yes	61
DO3158	5a535c49-d42e-43c6-9d32-dc76f28d4f0f	Solid	Breast-AdenoCA	8	No	69
DO46873	45348eff-4b09-4776-825e-b18de9dba937	Solid	Kidney-RCC	32	Yes	69
DO6436	ef3b454c-b2cf-4f68-a2ab-733620b6714e	Heme	Lymph-CLL	4	No	55
DO33168	7f42e118-aab6-438a-9e84-e7451fe12d7e	Solid	Panc-AdenoCA	47	No	80
DO44986	d9c5493e-f969-4c04-a646-9a3134011021	Solid	Liver-HCC	49	No	56
DO33160	33070975-0f35-4518-9ffb-4c6170c32534	Solid	Panc-AdenoCA	28	No	78
DO38380	7e305f31-fbb0-4bce-894b-1dd85e303421	Solid	Stomach-AdenoCA	32	No	85
DO19733	3feac02a-c99f-4dd9-9eff-e4f5e87f7dc5	Solid	Kidney-RCC	24	Yes	51
DO44089	d0a0d845-32e2-4590-b909-29bd27b92900	Solid	ColoRect-AdenoCA	91	Yes	51
DO42256	7364a112-61b9-41c6-b85f-18c97c54cefd	Solid	Uterus-AdenoCA	4	No	64
DO36881	8853cbee-7931-49a6-b063-a806943a10ad	Solid	ColoRect-AdenoCA	33	No	33
DO44982	29b92b51-7ba3-42a9-97d3-6a9b5e43f928	Solid	Liver-HCC	171	Yes	67
DO3500	f9f04e42-63a2-4ee1-ade4-9e5bb5c20cdd	Solid	Breast-LobularCA	105	No	55
DO23786	23d86395-9e20-4cf9-bf7e-f76544a1f772	Solid	Lung-AdenoCA	44	Yes	72
DO218831	fc8130df-3361-3c8a-e040-11ac0d485dea	Solid	Breast-AdenoCA	51	Yes	64
DO7196	5b4b2312-acb5-4329-8d46-7f93213e3daf	Heme	Lymph-CLL	7	No	74
DO39847	8845fce6-e2b4-4929-942b-57096b0bbafc	Solid	Thy-AdenoCA	8	No	61
DO47096	f37971bd-ec65-4840-8d4f-678692cee695	Solid	Kidney-RCC	20	Yes	55
DO47092	c2aafb9c-230a-43df-9a43-b34aa145a7bd	Solid	Kidney-RCC	30	Yes	67
DO3458	8f558713-f32b-403b-aedf-c79efeb41c67	Solid	Breast-AdenoCA	356	Yes	34
DO47255	fa4d35e3-fc38-4e26-a9e0-521a648acec1	Solid	Skin-Melanoma	53	No	67
DO7990	fc453f67-6623-4e8c-b519-0bd79e4d4651	Solid	ColoRect-AdenoCA	146	No	57
DO24729	199bbb0f-996c-40c1-b06d-2066f04be778	Solid	Lung-AdenoCA	15	No	59
DO52758	f925f24b-bffd-89ab-e040-11ac0d48682f	Heme	Myeloid-MPN	4	No	59
DO52751	f8e61a02-92b1-947e-e040-11ac0d481b68	Heme	Myeloid-AML	1	No	70
DO35216	91b6fd6b-547a-47e4-8ecb-a6f1826ccfd3	Solid	Panc-AdenoCA	114	Yes	63
DO52753	f91661d6-a2b5-fac2-e040-11ac0d4852fd	Heme	Myeloid-MPN	3	No	45
DO52752	f8f9d9b8-abdd-1afb-e040-11ac0d480523	Heme	Myeloid-MPN	68	No	50
DO52754	f937fc8b-6fa7-12fd-e040-11ac0d4850f9	Heme	Myeloid-MPN	1	No	46
DO222276	37e5d47b-851b-47de-ba6a-fd2835644011	Solid	Stomach-AdenoCA	95	No	36
DO222275	498ecf81-921d-4df9-a6a4-a625f484e823	Solid	Stomach-AdenoCA	2	No	69
DO218167	fc8130e0-0fde-b756-e040-11ac0c48328b	Solid	Breast-LobularCA	114	Yes	47
DO5046	2da2b745-068d-408c-9163-3b3a78d4aaed	Solid	Breast-AdenoCA	16	No	61
DO51488	7d7fff91-3f69-4123-b514-140ed3d9cd66	Solid	Panc-AdenoCA	15	No	55
DO39534	79133e29-ba0b-4e2f-a6d9-bf294c5144f0	Solid	Thy-AdenoCA	9	No	19
DO669	f389176f-d8f3-45c2-aae4-7378a3d6fc7f	Solid	Bladder-TCC	231	No	77
DO52534	a319188c-6b80-4228-8f2b-8f423c0fcf97	Solid	Prost-AdenoCA	1	No	47
DO16113	f3c1a125-06e9-41c4-9558-275a3e346cc5	Solid	Kidney-RCC	3	No	52
DO52530	a971ac23-0664-405d-9f5c-9ca892af003e	Solid	Prost-AdenoCA	8	No	47
DO52532	005e85a3-3571-462d-8dc9-2babfc7ace21	Solid	Prost-AdenoCA	35	No	50
DO52539	fc639186-8302-798e-e040-11ac0c484cec	Solid	Breast-AdenoCA	112	No	39
DO52538	fc447d51-cdc2-a180-e040-11ac0c4846a4	Solid	Breast-AdenoCA	502	No	59
DO218769	5dc6f055-c4f6-49a1-a68c-94cf87cbd363	Solid	Stomach-AdenoCA	76	No	55
DO36239	581be6cf-9778-49c3-9c77-1316eaa78929	Solid	Prost-AdenoCA	6	No	66
DO45199	9db994a0-c622-11e3-bf01-24c6515278c0	Solid	Liver-HCC	26	No	86
DO218384	fc8130df-3147-3e94-e040-11ac0d485df8	Solid	Breast-AdenoCA	45	Yes	64
DO48482	b19ec4cd-2876-4a2b-bcb9-b3c8db54fc15	Solid	Kidney-RCC	3	No	65
DO32980	84a6ea88-eeb8-4060-a90c-e4abac013ad4	Solid	Panc-AdenoCA	156	No	72
DO218388	f7e7d61f-e2dc-b523-e040-11ac0c482000	Solid	Breast-AdenoCA	21	No	56
DO24307	14bf9bfb-14d6-4cac-a556-828f680e8a15	Solid	Lung-AdenoCA	94	Yes	70
DO32984	1447c8cb-25d4-4092-8919-4df08f898d2d	Solid	Panc-AdenoCA	23	Yes	61
DO218012	34d7b6cc-cfcf-4178-b075-f4d129ab18f7	Solid	Head-SCC	25	No	32
DO218547	1a391468-fbf3-451a-b88e-a257a26d047f	Solid	Stomach-AdenoCA	550	Yes	46
DO218019	63f5bb12-1b20-49d4-9e98-570e368f947d	Solid	Stomach-AdenoCA	9	No	54
DO45203	a1a75f66-c622-11e3-bf01-24c6515278c0	Solid	Liver-HCC	106	No	71
DO218491	796a8782-6d7e-47c8-b322-fcfe1dd240c8	Solid	Biliary-AdenoCA	17	No	76
DO19028	0f53e757-1823-409f-a0ea-249270728e15	Solid	Kidney-RCC	72	Yes	50
DO27849	4a4309b0-2aca-4d6a-ac50-039b28406bba	Heme	Lymph-BNHL	33	Yes	70
DO222299	6dbac113-d4cf-4db5-97c9-50fa400bb47e	Solid	Stomach-AdenoCA	40	No	69
DO5661	84c77098-03d0-4b22-afb1-797703e85c6c	Solid	Breast-AdenoCA	194	Yes	78
DO27843	d6ee68e5-ceb3-4a63-b3bd-e64fe5398102	Heme	Lymph-BNHL	4	No	72
DO27845	5f18b334-6616-406f-8f33-0592b56c14e6	Heme	Lymph-BNHL	2	No	52
DO12352	4d7f2c74-862b-4aad-98e1-fa831f14a905	Brain	CNS-GBM	102	No	43
DO31869	7a921087-8e62-4a93-a757-fd8cdbe1eb8f	Solid	Ovary-AdenoCA	328	No	65
DO1281	7b0b60c7-5fa0-440e-937f-8d82119330d6	Solid	Breast-LobularCA	31	No	62
DO26469	2045c788-9ea8-4ea5-a5e3-65fc16a62adb	Solid	Lung-SCC	273	Yes	62
DO19380	267a9862-17bd-4056-ba4a-1f373736ffbb	Solid	Kidney-RCC	3	No	58
DO26461	0bbc7ede-5022-4084-925c-d65baaf7abc2	Solid	Lung-SCC	149	Yes	58
DO26463	1c3df485-8e75-4378-87f6-c6463a520624	Solid	Lung-SCC	124	No	61
DO51530	f4ada7a2-c4ac-4f89-ada7-4645861002cb	Solid	Panc-AdenoCA	73	No	43
DO51531	db2a1df8-487d-4dad-a347-5c5ed539d5ad	Solid	Panc-AdenoCA	31	No	48
DO51532	39d38c06-3779-4ca4-b103-1d096f93dae8	Solid	Panc-AdenoCA	61	Yes	59
DO51533	d1804679-e728-4597-ac69-49554c087b9e	Solid	Panc-AdenoCA	75	No	67
DO51534	4a88981e-e409-440f-9bf0-71ca1bab8b4e	Solid	Panc-AdenoCA	12	No	79
DO51535	0fc63b79-7fff-441d-88fc-922d53c787ab	Solid	Panc-AdenoCA	96	Yes	84
DO51536	129459c1-38be-45da-bb87-18848c97c544	Solid	Panc-AdenoCA	153	No	82
DO51537	228fb827-c05e-494c-8a21-e1d925e100cb	Solid	Panc-AdenoCA	56	Yes	73
DO51538	d05ea63c-86a3-463a-a790-2edaa74b4da7	Solid	Panc-AdenoCA	194	No	76
DO20928	642e1379-1061-40bc-9a4c-f7c191e84d9d	Solid	Kidney-RCC	166	No	41
DO42400	b0a83df8-dd2c-4c1b-b238-9081d2c22258	Solid	Uterus-AdenoCA	4	No	69
DO48689	d7578910-c622-11e3-bf01-24c6515278c0	Solid	Liver-HCC	21	No	63
DO45249	df9f8c80-c622-11e3-bf01-24c6515278c0	Solid	Biliary-AdenoCA	168	Yes	57
DO45247	de4f520c-c622-11e3-bf01-24c6515278c0	Solid	Liver-HCC	30	No	31
DO34817	1ac54c6e-a1e4-4f3b-b4a5-cdb327e0dca6	Solid	Panc-AdenoCA	68	Yes	72
DO48686	ca5ded1c-c622-11e3-bf01-24c6515278c0	Solid	Liver-HCC	255	No	75
DO48687	cb86fbb6-c622-11e3-bf01-24c6515278c0	Solid	Liver-HCC	20	No	73
DO45243	d876d576-c622-11e3-bf01-24c6515278c0	Solid	Biliary-AdenoCA	43	No	74
DO48681	bef21282-c622-11e3-bf01-24c6515278c0	Solid	Liver-HCC	176	No	57
DO45241	d3ad5b5a-c622-11e3-bf01-24c6515278c0	Solid	Liver-HCC	63	No	49
DO23584	020fab36-c7de-4933-b2bf-dc7b019a1326	Solid	Lung-AdenoCA	229	No	62
DO48518	50ee360c-e3df-4888-9999-ebb88e271d08	Solid	Liver-HCC	125	Yes	76
DO48516	2425a532-f562-423a-88f5-228642f53875	Solid	Kidney-RCC	4	No	50
DO48040	429aad6f-816d-4739-baa3-b0ebf2fcd501	Solid	Stomach-AdenoCA	176	No	44
DO6362	04b570c2-3224-4e9b-81cc-089b4a7ff07a	Heme	Lymph-CLL	6	No	70
DO2114	25e4cad7-2403-4992-9cbc-433574673549	Solid	Breast-AdenoCA	86	No	69
DO6360	2f324d8b-ec7b-4d3b-9d64-65f9fc6630a2	Heme	Lymph-CLL	4	No	49
DO6364	15563a10-47a8-401d-a507-2c7101f7ae60	Heme	Lymph-CLL	5	No	59
DO46913	29548b5f-c88a-4908-8c46-e86483e75067	Solid	Kidney-RCC	10	No	54
DO6368	7b296706-b535-45a0-9a8e-4a34a8c33bb5	Heme	Lymph-CLL	7	No	55
DO7858	b2afbcba-d67d-43f1-be3b-05f3a5836ec0	Solid	ColoRect-AdenoCA	19	No	73
DO46917	b7fbd99c-dea0-4448-a430-7f94c611e702	Solid	Kidney-RCC	14	Yes	58
DO26976	89c48e53-c8a9-4518-b3b8-509cdcaff52b	Solid	Lung-SCC	84	No	83
DO48723	17de5b12-c623-11e3-bf01-24c6515278c0	Solid	Liver-HCC	121	No	73
DO45069	5ee1dda9-2e84-4617-af09-2ae02873b44d	Solid	Liver-HCC	27	No	58
DO27334	7dc5f8ba-0080-43d3-8426-bd527a970761	Solid	Lung-SCC	427	Yes	68
DO44090	63bc376e-5a3d-44fd-8d77-686dfc41e458	Solid	ColoRect-AdenoCA	4	No	34
DO45061	145f6dbb-9744-44f7-8485-e440689de3fd	Solid	Liver-HCC	48	Yes	53
DO45067	1cb25b72-3726-4f12-9e22-f5c7e4b05681	Solid	Liver-HCC	29	No	66
DO44093	10ad692b-4c3d-42de-9b5e-4968441388b3	Solid	ColoRect-AdenoCA	47	Yes	61
DO45065	80ebcecc-4a7a-40dd-914c-f0648a58095f	Solid	Liver-HCC	111	No	41
DO45064	35f82a33-bde2-47e2-8aba-ff1fd5920219	Solid	Liver-HCC	15	No	66
DO49481	66290cc6-1f1f-4a0b-83d1-423952da4840	Solid	Panc-AdenoCA	30	No	64
DO45009	5df489bc-6178-49e4-8a42-506f70300dff	Solid	Liver-HCC	80	No	76
DO44092	492b4e58-12e2-47b2-bd47-28f8607072fa	Solid	ColoRect-AdenoCA	24	No	55
DO49484	644c669b-937b-4adc-81b9-6a1811cba9da	Solid	Panc-AdenoCA	21	No	67
DO44095	d3d65db3-36f9-41c7-8e5e-1683ce94dfcb	Solid	ColoRect-AdenoCA	180	Yes	57
DO44828	d3b72600-a888-4ef6-ac5d-661c105405dd	Solid	Liver-HCC	12	No	65
DO37074	8da641e4-9b12-4163-bd1e-9d5af91e5186	Solid	ColoRect-AdenoCA	126	No	87
DO51992	9e99b8d9-6f0d-4fe0-9c1e-d286c0714909	Heme	Lymph-CLL	7	No	42
DO44097	b73523d7-f5a5-4140-8537-4df4d1ecf465	Solid	Bladder-TCC	180	No	76
DO4080	7b08e810-f3c9-4155-ac11-f45a3a4f8b41	Solid	Breast-AdenoCA	143	Yes	57
DO219951	4c59fb2d-21b6-4b09-8174-6102de736e4d	Solid	SoftTissue-Liposarc	1088	Yes	NA
DO220433	a592e80a-3b1a-46aa-be30-bcd87d6bca6f	Solid	Kidney-ChRCC	1	No	43
DO219952	18ec066e-8510-4921-9e35-45d85fb01e38	Solid	SoftTissue-Liposarc	498	Yes	NA
DO219954	35c797fd-ca81-4cef-b6c4-7e3776f661b3	Solid	SoftTissue-Liposarc	895	Yes	NA
DO7934	303abbe5-4155-4a0d-bc3b-f8995261ca52	Solid	ColoRect-AdenoCA	116	No	47
DO220439	ba686386-8113-4885-b20f-6ad09a295604	Solid	Kidney-ChRCC	5	No	47
DO6561	d5423a93-0a72-43cf-a7ae-9011f47553c7	Heme	Lymph-CLL	8	No	63
DO36273	f54442d1-80fa-4678-ac94-c3ad03bc37fb	Solid	Prost-AdenoCA	12	No	49
DO48728	1b06afe2-c623-11e3-bf01-24c6515278c0	Solid	Liver-HCC	51	Yes	74
DO220348	d113ce88-04ab-4675-b363-92f80c28de34	Solid	Kidney-ChRCC	3	No	34
DO6610	c9f87f0d-4967-4be2-8b92-a20f1980ea22	Heme	Lymph-CLL	7	No	67
DO7214	c13d7ee5-2bf0-43e4-9cd3-9326ed9355cf	Heme	Lymph-CLL	5	No	71
DO14502	e2b5c926-491d-430d-8d9c-5c73d7752d1b	Solid	Head-SCC	137	No	39
DO220342	94434272-4cbd-4b4d-bd98-44f18526dd69	Solid	Kidney-ChRCC	4	No	37
DO6585	05da3161-1444-4188-914d-19762de3a443	Heme	Lymph-CLL	2	No	80
DO6580	c642b9cc-bdb1-4796-9692-8be92398be17	Heme	Lymph-CLL	3	No	61
DO52750	f9116dda-19f4-9e1b-e040-11ac0c4872b8	Heme	Myeloid-MPN	2	No	65
DO48993	07d20658-3db4-47e7-877b-66536266edfc	Solid	Cervix-SCC	48	No	43
DO28024	3a5eaed6-fcfd-437a-b61c-fd3725c64717	Solid	Ovary-AdenoCA	154	No	75
DO46869	79fa8423-2014-4536-a1f9-cb48aed3c45f	Solid	Kidney-RCC	2	No	61
DO37782	e2774050-1257-4c29-b201-d79ce70fe17e	Solid	Skin-Melanoma	34	No	77
DO14614	54e78de0-d357-4125-a904-ab35e461572b	Solid	Head-SCC	176	No	62
DO14343	9988eb07-01f6-4f83-8699-bb63e0525f08	Solid	Head-SCC	299	No	68
DO15815	5046f1b4-9d95-4841-ba30-691fa44719a2	Solid	Head-SCC	151	No	67
DO13348	2c71d542-1653-4d97-8752-f2fd05c7e75d	Brain	CNS-GBM	241	No	53
DO38831	576a1741-8c65-40da-9f0f-b2ca805d70f3	Solid	Stomach-AdenoCA	85	Yes	50
DO17074	a54aac0e-4108-49cf-bf50-687031c7cda6	Solid	Kidney-RCC	11	No	42
DO219969	df4366c4-170f-4233-b577-a8ea277b069c	Solid	SoftTissue-Liposarc	1246	Yes	NA
DO218168	fc8130df-35ac-2304-e040-11ac0d485dda	Solid	Breast-AdenoCA	828	Yes	51
DO24646	dd09c7aa-744a-413d-839f-e75e1825f9f9	Solid	Lung-AdenoCA	37	No	63
DO25847	23d77176-dfed-4bee-ac96-9934377d8d81	Solid	Lung-AdenoCA	276	No	47
DO33408	f1d9124e-dfa2-415e-b8b8-dd872fd3e2cb	Solid	Panc-AdenoCA	44	No	68
DO32420	6797443c-eb4a-4654-b957-c0056e5a4206	Solid	Ovary-AdenoCA	161	No	50
DO39306	2dd5eea1-42a1-4e8b-99ac-20399cc7e15c	Solid	Thy-AdenoCA	7	No	57
DO35330	cba4de91-cce7-4edc-8450-d0a52c959586	Solid	Panc-AdenoCA	13	No	63
DO4185	6c8e9197-fd16-4fed-bfda-e349cab26314	Solid	Breast-AdenoCA	172	No	42
DO42169	15d597de-d26c-4ce1-b0cb-077e39b55f30	Solid	Uterus-AdenoCA	127	No	70
DO52747	f8e61a02-8fbe-a9af-e040-11ac0d481b64	Heme	Myeloid-AML	3	No	74
DO52744	f9031d03-def1-24b4-e040-11ac0c486570	Heme	Myeloid-MPN	1	No	54
DO52745	f92a78d1-90ff-70c8-e040-11ac0d485eca	Heme	Myeloid-MPN	1	No	64
DO52742	f92c8821-daba-3727-e040-11ac0d480224	Heme	Myeloid-MPN	1	No	72
DO52743	f8f024e5-7096-3047-e040-11ac0d481c0f	Heme	Myeloid-MPN	1	No	34
DO48991	7dc3e035-c7ae-4164-a62b-9c2460812b05	Solid	Cervix-SCC	28	No	46
DO28233	8a69f3ca-4e17-4daa-8722-a36316e345ba	Solid	Ovary-AdenoCA	303	No	44
DO51512	ef002c3d-358f-4fc0-98f3-2f8b89de4374	Solid	Panc-AdenoCA	144	Yes	42
DO14750	c2124bb2-30e1-4093-9a8a-3a188a6dc0a9	Solid	Head-SCC	223	Yes	71
DO51045	e41bc2ec-3e0b-4c37-806b-3f6f25c8c4db	Solid	Prost-AdenoCA	299	No	79
DO35200	569ff1b4-de87-4309-8484-80549aaf9485	Solid	Panc-AdenoCA	17	No	62
DO51510	7ccee959-1e87-4a39-b6b3-840ddcb94995	Solid	Panc-AdenoCA	75	No	43
DO38635	dc537fcf-d910-4c4b-8af9-e7da429f2633	Solid	Stomach-AdenoCA	1323	No	62
DO218621	fc8130df-297f-34a3-e040-11ac0d485e02	Solid	Breast-AdenoCA	10	No	64
DO218150	f7e4a2a8-093d-9e36-e040-11ac0d480c7d	Solid	Breast-AdenoCA	161	Yes	73
DO51511	ca284012-bd06-47a3-8a9d-c6b185d87d85	Solid	Panc-AdenoCA	102	No	67
DO218159	fc8130df-1bc2-c537-e040-11ac0d485de6	Solid	Breast-AdenoCA	66	Yes	61
DO5696	b752b444-f033-4be4-9d24-e5e80b4181af	Solid	Breast-AdenoCA	518	No	62
DO52522	6763f295-f2bf-4975-bea5-c1a490d9a1fa	Solid	Prost-AdenoCA	13	No	41
DO52520	96b67289-9c42-402b-8e30-9efb4d512bef	Solid	Prost-AdenoCA	50	No	48
DO52526	131332b2-ff51-4bd7-a626-aff2ecea6135	Solid	Prost-AdenoCA	43	No	48
DO52524	6d325c96-8f5c-4064-9806-4364016da8a4	Solid	Prost-AdenoCA	13	No	40
DO52528	73f7718b-f9b1-4a63-a561-0c9cc2abeb9f	Solid	Prost-AdenoCA	18	No	50
DO8360	42d20028-0ddc-4dac-9f05-d674f8915f21	Solid	ColoRect-AdenoCA	68	No	58
DO218719	fc8130df-1e8f-c879-e040-11ac0d485df4	Solid	Breast-AdenoCA	61	No	66
DO38129	fc249113-83d4-4abe-8c80-a4f7305dcd91	Solid	Skin-Melanoma	337	Yes	37
DO18651	bcf54c96-2b62-4e24-926f-d77576250dd1	Solid	Kidney-RCC	13	Yes	67
DO43378	b77084ab-8148-49e0-b3f9-90f7d9ea1862	Solid	Uterus-AdenoCA	315	Yes	90
DO218535	bb65d670-0411-4fc5-a6cb-019caec1ab36	Solid	Biliary-AdenoCA	142	Yes	69
DO49815	597e4011-ea99-4356-b1d9-8cfe35db7c3b	Solid	Prost-AdenoCA	29	Yes	56
DO16110	68b7fdb1-22b5-4152-9e69-a41151640cd8	Solid	Kidney-RCC	27	No	77
DO720	ffdd4feb-aca3-4104-b1e8-954d705a6450	Solid	Bladder-TCC	51	No	80
DO40948	2b78de4e-4c8b-4adf-a058-3dae797e7881	Solid	Uterus-AdenoCA	276	No	71
DO42304	eae45fbe-9f7d-4f59-a0a9-1f0f0d69afc4	Solid	Uterus-AdenoCA	1	No	79
DO45269	030695f6-c623-11e3-bf01-24c6515278c0	Solid	Liver-HCC	139	Yes	59
DO27857	2c3ada8b-9650-4859-9857-43209c0f7cea	Heme	Lymph-BNHL	13	No	57
DO27855	b9dbc78e-44ce-427c-bbeb-de8d097bde2c	Heme	Lymph-BNHL	59	No	61
DO27853	d733cf1a-4c42-4def-b6cb-5ef2c6a27fcd	Heme	Lymph-BNHL	25	No	62
DO27851	3e012b50-06d1-4120-971b-5e54139b00ee	Heme	Lymph-BNHL	101	Yes	41
DO218440	1e2dcbcc-771c-43c5-8c8d-e0eb77cb3494	Solid	Biliary-AdenoCA	292	Yes	76
DO218442	1b8fe07d-859c-4d91-ade1-6b2bcb5774ce	Solid	Stomach-AdenoCA	62	No	74
DO218443	b49d5310-3cc5-4386-9444-cf0d61b52376	Solid	Stomach-AdenoCA	187	Yes	58
DO27859	3e94aa64-7dd3-4d63-a5de-b4050d3dfafa	Heme	Lymph-BNHL	8	No	47
DO222288	d91e1a92-837d-44d6-92d8-419f435effe0	Solid	Stomach-AdenoCA	76	No	67
DO29980	17ed8831-a261-42d9-8ff3-cf75a6cb2a24	Solid	Ovary-AdenoCA	170	No	63
DO41943	8dd14f0e-8601-4aa1-864c-3c49e768cdd1	Solid	Uterus-AdenoCA	353	Yes	84
DO222286	08d2a566-8407-4e9b-836c-bf5e1e9f85b2	Solid	Stomach-AdenoCA	102	No	55
DO222285	eda1d8d9-e8f5-46f2-bb16-15d0b10c2cf9	Solid	Stomach-AdenoCA	149	No	71
DO43418	638e80c7-9a6e-4a32-a621-fc4168e72343	Solid	Uterus-AdenoCA	13	No	57
DO2647	6dbc5c31-043b-40e9-bf1a-e7b4ec351b4d	Solid	Breast-LobularCA	116	Yes	62
DO45263	f8733b80-c622-11e3-bf01-24c6515278c0	Solid	Liver-HCC	74	No	67
DO34793	8d67c121-37d0-4fc0-a349-2c9452589d65	Solid	Panc-AdenoCA	57	No	56
DO22998	4c3eda94-56f4-46d3-8c88-50d476e773f6	Solid	Liver-HCC	20	No	68
DO26692	48f68f73-3ac0-44ac-ba12-b8889fcb7f38	Solid	Lung-SCC	75	No	56
DO22994	9c681cd9-25fb-42ac-aa6b-bb962882fa22	Solid	Liver-HCC	129	No	71
DO49001	a67f4531-99ef-43df-82f5-f6abc4b11826	Solid	Cervix-SCC	63	No	35
DO2055	d5372745-95cf-4572-a6e7-e7f5b796911a	Solid	Breast-AdenoCA	744	No	67
DO27588	fab3d6f4-de1c-4d6c-bdea-ac39a7884657	Solid	Lung-SCC	165	No	74
DO34640	9ebac79d-8b38-4469-837e-b834725fe6d5	Solid	Panc-AdenoCA	115	No	49
DO51509	cb4608a7-6aec-4cba-b20f-489e214c9dbd	Solid	Panc-AdenoCA	37	No	66
DO51508	230f53ef-be3f-495e-9b95-b0f670bd6908	Solid	Panc-AdenoCA	7	No	83
DO34312	f5bb7ae4-4bb4-4e87-b83c-bc8620584989	Solid	Panc-AdenoCA	74	No	58
DO51057	2ea2294d-fab9-43ae-a222-370487495b06	Solid	Prost-AdenoCA	100	Yes	81
DO51056	008bad10-d41b-4bbb-86fa-9976ecea46b1	Solid	Prost-AdenoCA	66	Yes	69
DO51055	beafb7c6-ef39-478e-aa47-0f1ad39f95a3	Solid	Prost-AdenoCA	75	No	78
DO51054	59938f45-3e57-43d6-af3b-bb4968249e5a	Solid	Prost-AdenoCA	96	Yes	73
DO51053	289790a5-77bd-49a9-a1ec-478a8ecacd7f	Solid	Prost-AdenoCA	51	Yes	61
DO51500	09e1fe3e-bfd8-4175-ac42-0e1bf0ba5523	Solid	Panc-AdenoCA	152	Yes	69
DO51051	7ae9b843-488f-459c-8c0d-c81dcae57f99	Solid	Prost-AdenoCA	75	Yes	61
DO51050	b41c63e8-bb85-4f83-9bc6-e611fd9ef075	Solid	Prost-AdenoCA	71	No	72
DO36710	d452293a-6148-4fcf-9fbc-446815016751	Solid	ColoRect-AdenoCA	76	No	75
DO11238	841eb82b-347d-4d7f-805f-3f3701a2983d	Brain	CNS-GBM	35	No	68
DO548	804ffa2e-158b-447d-945c-707684134c87	Solid	Bladder-TCC	13	No	57
DO45259	f2b2111c-c622-11e3-bf01-24c6515278c0	Solid	Biliary-AdenoCA	24	No	65
DO45255	e75fbf08-c622-11e3-bf01-24c6515278c0	Solid	Liver-HCC	195	No	81
DO45257	f181848a-c622-11e3-bf01-24c6515278c0	Solid	Liver-HCC	52	No	46
DO45251	e4fd1b3e-c622-11e3-bf01-24c6515278c0	Solid	Biliary-AdenoCA	79	No	57
DO45253	e64e9f76-c622-11e3-bf01-24c6515278c0	Solid	Liver-HCC	52	No	50
DO15022	a0fe80e0-e3ac-485b-8a1a-4c80c101b874	Solid	Head-SCC	167	No	38
DO6370	278b2498-1d64-493b-ac43-3489ec86f313	Heme	Lymph-CLL	82	No	59
DO6378	26c301a6-a597-4c24-9f6c-2293e5ae41c7	Heme	Lymph-CLL	8	No	59
DO14236	c76f7fcc-2748-4b6d-805e-d21652dd5e3a	Solid	Head-SCC	362	Yes	47
DO50832	627823ec-c623-11e3-bf01-24c6515278c0	Solid	Liver-HCC	111	No	73
DO34264	75fac59c-3346-4c5a-bb9f-fb67fec8d13b	Solid	Panc-AdenoCA	73	No	63
DO27104	d2ab2555-7288-47a4-a80c-bf62d65b67b8	Solid	Lung-SCC	130	No	74
DO26459	43aa4123-0fe2-4071-8a81-cbdd0410b917	Solid	Lung-SCC	113	Yes	53
DO45079	77bf9514-88da-473b-9a91-f669ef3cd343	Solid	Liver-HCC	237	No	59
DO27326	7ac0b303-d685-4fa5-bfec-34d2ba1dbc8e	Solid	Lung-SCC	265	No	66
DO14232	8294a969-59a1-4d3b-895b-f07e96bf9f7a	Solid	Head-SCC	33	No	58
DO45071	50b61288-1412-4104-92e6-8b1a359ef399	Solid	Liver-HCC	160	Yes	58
DO45073	43206cb7-787d-4f68-8019-55e8585c4b4d	Solid	Liver-HCC	7	No	50
DO45075	19085f7d-e6a6-406f-bd09-520a27e0283d	Solid	Liver-HCC	32	No	66
DO45077	93a49462-4bd3-4efa-87a5-69006abba5a0	Solid	Liver-HCC	56	No	66
DO46581	01df36af-3617-40fc-9892-f54ce433cf71	Solid	Ovary-AdenoCA	152	No	66
DO13971	b2d17671-d2e1-4c97-8b01-a976d5abe1d6	Brain	CNS-GBM	85	Yes	31
DO51475	ec77847e-48fd-4ba5-bc3e-3cd1b149b552	Solid	Panc-AdenoCA	77	No	58
DO51474	78103d9b-0b8a-431e-bb58-5c99fbea12e4	Solid	Panc-AdenoCA	177	No	63
DO51477	8c233a11-3b2e-4273-bbe1-b5a5f5a351d5	Solid	Panc-AdenoCA	26	No	56
DO51476	4aa7eabc-0419-4897-b7af-5dcccfd6ac2f	Solid	Panc-AdenoCA	541	Yes	45
DO41157	cc19a480-9c66-4ee8-a0c0-921acac02689	Solid	Uterus-AdenoCA	382	Yes	67
DO51470	46e166fe-3b20-49ad-98db-42c854c61c93	Solid	Panc-AdenoCA	47	No	51
DO51473	b54b9433-ec10-4cb5-a860-4555da64917b	Solid	Panc-AdenoCA	202	Yes	76
DO51472	42f00950-09c9-461a-8423-d5b04a96af10	Solid	Panc-AdenoCA	208	Yes	65
DO51479	73058c80-607e-4b55-b112-8f8f6775d014	Solid	Panc-AdenoCA	36	No	70
DO51478	ac02c38e-5fca-4995-b0cc-39b6189976a3	Solid	Panc-AdenoCA	235	Yes	69
DO33368	e56b0990-ff67-47c1-b9ad-87ef1d4aa2ae	Solid	Panc-AdenoCA	142	Yes	81
DO220423	9a90f951-ad96-4883-b97f-ac43395dae5d	Solid	Kidney-ChRCC	6	No	41
DO14192	a315b798-f037-48d5-91ed-e733e3bbd6ee	Solid	Head-SCC	107	No	60
DO15110	878a7fe7-20ff-4651-9587-b4d6fd42e929	Solid	Head-SCC	72	No	19
DO33544	f7702c0c-9636-4700-a8ae-7a58afd9fa71	Solid	Panc-AdenoCA	66	No	83
DO220359	9fb73d89-f7c4-47b2-810b-3ce37cd8a3c9	Solid	Kidney-ChRCC	2	No	38
DO220358	97c1a300-978d-4df1-9e97-ce2f92b9eff1	Solid	Kidney-ChRCC	1	No	61
DO220357	cdf313c8-59f9-41c6-9bd2-f47cb4287da5	Solid	Kidney-ChRCC	3	No	37
DO46412	8b28f6d2-4b7d-493b-826e-b119a4fb0cb4	Solid	Ovary-AdenoCA	481	Yes	64
DO220355	148536ce-ee2a-4952-a19d-10d6f44146b9	Solid	Kidney-ChRCC	9	No	45
DO220354	bd2ec47b-a120-4b3b-b10d-aee09805ab33	Solid	Kidney-ChRCC	7	No	62
DO46416	0009b464-b376-4fbc-8a56-da538269a02f	Solid	Ovary-AdenoCA	333	Yes	54
DO220351	34739bd6-b3be-441d-8cdb-e4233bf14080	Solid	Kidney-ChRCC	4	No	72
DO220350	f38fc6ac-2af8-4d89-a514-4e2c5fdf08de	Solid	Kidney-ChRCC	3	No	45
DO14296	ef673d3d-2031-4036-ba25-4bc7ef04075b	Solid	Head-SCC	54	No	53
DO46788	1eb37b28-fac2-477a-88b3-e04291a07926	Solid	Prost-AdenoCA	33	No	72
DO46783	dc4ba4bc-6333-4fe9-8805-e058cc9e6e18	Solid	Panc-Endocrine	70	Yes	78
DO46781	0363fe2c-d765-450e-8b1a-d13a23d9af2a	Solid	Panc-Endocrine	5	No	56
DO46787	1a319682-f55e-4e0b-8476-48a0bea6c265	Solid	Prost-AdenoCA	183	Yes	69
DO46785	01c8e465-2b4e-4519-bdef-c3ac06b43eeb	Solid	Panc-Endocrine	10	No	59
DO13575	04339769-517c-448d-a7ca-951f83608c60	Brain	CNS-GBM	130	Yes	21
DO46897	759e20be-6a2b-4c54-aca0-6d358598d6f5	Solid	Kidney-RCC	4	No	48
DO46893	34ab4c57-5240-4af7-a329-a5ab55934fd4	Solid	Kidney-RCC	12	Yes	62
DO220519	24f887e1-ce82-40f3-9674-11102bd076c0	Solid	Kidney-ChRCC	4	No	65
DO7358	49ce0836-adec-4f62-ac01-dbdfbb96d9fc	Heme	Lymph-CLL	2	No	70
DO220510	85ed2434-da94-4333-90ca-6ca4691cbdd3	Solid	Kidney-ChRCC	1	No	86
DO26987	d54ca81c-1bcc-41ea-b17a-9f7249ebe9c1	Solid	Lung-SCC	164	No	64
DO22978	c285c2fa-24b4-47a1-874d-86e74b002b05	Solid	Liver-HCC	26	No	38
DO28273	8658f4f5-9a50-4195-8ea3-227951977647	Solid	Ovary-AdenoCA	172	No	56
DO47785	7116cc90-f465-4e7e-aa27-48a83ed258e9	Solid	Stomach-AdenoCA	125	No	72
DO38807	feccee20-a62d-4152-b832-b9fdaca87a61	Solid	Stomach-AdenoCA	408	No	86
DO39046	b8cd6882-be27-4742-bc63-3227d31bf704	Solid	Thy-AdenoCA	19	No	26
DO36335	9f5e6063-d19e-4f56-b3f9-5c2260d3bfc9	Solid	Prost-AdenoCA	1	No	67
DO38791	0cd60b96-eb2d-4687-9709-d1455ec45de7	Solid	Stomach-AdenoCA	110	No	76
DO19048	f64e9609-d75d-400c-a92d-d77fd54d6c29	Solid	Kidney-RCC	3	No	64
DO220116	7d332cb1-ba25-47e4-8bf8-d25e14f40d59	Solid	SoftTissue-Liposarc	1958	Yes	NA
DO46325	f6c811ff-f22e-490b-9b23-b527d20e6e6d	Solid	Ovary-AdenoCA	223	No	54
DO46327	a330a96e-9897-4605-b5f1-5b5ef45cd365	Solid	Ovary-AdenoCA	121	No	54
DO46329	efec3225-de07-4559-9a90-95223495cc61	Solid	Ovary-AdenoCA	308	Yes	52
DO46328	e45f3391-2e74-4767-817a-280cebac7c57	Solid	Ovary-AdenoCA	399	Yes	52
DO52733	f9020478-c741-6776-e040-11ac0d481228	Heme	Myeloid-MPN	1	No	53
DO52735	f8e61a02-654c-c226-e040-11ac0d481b60	Heme	Myeloid-AML	2	No	78
DO52739	f8f0136b-09ec-d079-e040-11ac0c4842e7	Heme	Myeloid-AML	2	No	66
DO52738	f8e61a02-8c9e-aaee-e040-11ac0d481b6a	Heme	Myeloid-MPN	2	No	39
DO39956	17a66d24-de77-4f2a-a8ad-d2c6a69e7671	Solid	Thy-AdenoCA	1	No	37
DO32237	46f19b5c-3eba-4b23-a1ab-9748090ca4e5	Solid	Ovary-AdenoCA	189	No	72
DO35230	1b0fe1d5-b286-4f49-ae92-94d9c6db9657	Solid	Panc-AdenoCA	37	No	52
DO220449	d648c804-4eaf-4252-8b6f-13378158a07d	Solid	Kidney-ChRCC	6	No	28
DO13192	ece0f3a4-a204-4c52-bb1f-88d44a875b2e	Brain	CNS-GBM	59	No	53
DO35236	4652ae03-b096-42d0-bdfa-3f6281d4f023	Solid	Panc-AdenoCA	91	No	58
DO38571	3db3b7b1-da1d-4b9c-a92a-c60fecf4328c	Solid	Stomach-AdenoCA	363	Yes	74
DO5808	f8f749b7-547d-49fa-9da2-44eed962b6fd	Solid	Breast-AdenoCA	137	Yes	59
DO33960	a5346247-3f30-470a-b4ab-732180786291	Solid	Panc-AdenoCA	22	No	57
DO25985	d5443922-fea5-4ff0-bd6e-8ce04e1951d8	Solid	Lung-AdenoCA	28	No	70
DO220118	408ed640-75f6-4346-bdd0-3b93c51adae5	Solid	SoftTissue-Leiomyo	25	No	NA
DO47124	d926a39f-d057-4e78-8907-b74f52157d99	Solid	Kidney-RCC	25	No	57
DO49956	801e67c8-c506-410a-bdf0-856a66e974f4	Solid	Cervix-SCC	177	No	40
DO49954	842df341-d34f-4ed6-928c-eaf15bf7f667	Solid	Cervix-AdenoCA	36	No	32
DO47128	e5c89fcf-cc57-4fad-a138-ea47ee9ea225	Solid	Kidney-RCC	12	Yes	66
DO28823	16df7888-2480-4394-8856-d57a6ef371d2	Solid	Ovary-AdenoCA	163	No	71
DO16136	d01710f9-efc8-4b5f-9e53-300b30f9219f	Solid	Kidney-RCC	15	No	62
DO38978	fc812906-d3b6-4210-a842-96f095280cbf	Solid	Thy-AdenoCA	3	No	44
DO35305	bbff7954-95ec-455c-b0bc-92f67a09ee77	Solid	Panc-AdenoCA	138	Yes	70
DO52649	ac2c8928-33a2-4aa0-8bc1-cdfa1ca0b56a	Heme	Lymph-BNHL	9	No	68
DO52648	9c27fedd-b1b3-4af0-9e9b-20271854db08	Heme	Lymph-BNHL	125	No	78
DO52647	9e842227-2bc6-4185-bedb-abeb03836b51	Heme	Lymph-BNHL	11	No	46
DO218031	c73f3f82-3091-46dd-b667-e96a1d8c501c	Solid	Stomach-AdenoCA	18	No	64
DO218034	469eddf2-6e02-46bf-820f-6296a2b776e2	Solid	Head-SCC	1	No	47
DO52707	d1be624b-eb76-4ce3-a6ba-ffc5b23953d3	Heme	Lymph-CLL	2	No	72
DO52704	ffa976f0-aa60-4867-842e-361afa7d68ac	Heme	Lymph-CLL	6	No	71
DO25189	bd3e88b3-b37c-4641-85fa-d8125ba324ca	Solid	Lung-AdenoCA	170	Yes	47
DO38376	ffb4f42b-58e9-40c3-8963-11804f041375	Solid	Stomach-AdenoCA	68	No	83
DO1954	97064332-1d4f-4571-93ff-354ffe6d7df9	Solid	Breast-AdenoCA	227	No	40
DO32893	7fcd8af9-4d73-4c97-95cc-b30b09f21bb2	Solid	Panc-AdenoCA	27	Yes	61
DO36254	87e1ffee-a8cd-4d75-937e-ed415cf43546	Solid	Prost-AdenoCA	89	Yes	63
DO27827	ce85ccf3-6621-4976-b187-2f28d45dd4d9	Heme	Lymph-BNHL	129	No	59
DO218457	fc8130e0-095f-b953-e040-11ac0c483287	Solid	Breast-AdenoCA	27	No	64
DO36253	9e272bea-9193-4c10-a802-f7e18b2937a3	Solid	Prost-AdenoCA	222	Yes	69
DO22524	85d915b8-0184-4ec7-93ad-e9ffa2f5743b	Brain	CNS-Oligo	4	No	62
DO23838	0176cf1d-0760-4769-a493-277f4bb7585e	Solid	Lung-AdenoCA	84	Yes	76
DO2593	db45d81f-695c-4f99-beea-6dbec1ff47fc	Solid	Breast-AdenoCA	202	Yes	75
DO44273	d8fbb398-d1da-4444-984a-22c8523625da	Solid	Breast-AdenoCA	456	No	57
DO217896	68509ede-3dcf-4a6e-9af0-4a9bb4dfa567	Solid	Stomach-AdenoCA	223	No	69
DO26062	cd0aeed5-93a1-4287-8a88-fe6b7b5e3983	Solid	Lung-AdenoCA	414	Yes	79
DO10970	a6957d15-453c-4f3b-ab8c-c38054dfe548	Brain	CNS-GBM	93	Yes	36
DO34785	e0aa815f-668a-4de9-bb32-3f215bb7f843	Solid	Panc-AdenoCA	55	No	67
DO218211	bcc819eb-f4d8-4ddc-9fdc-a6307fb6741b	Solid	Head-SCC	4	No	60
DO9700	3c019b2f-52ec-40a8-99b5-98c1423ce627	Solid	ColoRect-AdenoCA	68	No	65
DO51518	32fa6457-c8bd-4d26-8106-925baf13df68	Solid	Panc-AdenoCA	160	Yes	66
DO51519	e7603fc8-9b73-4c17-86f9-46ca1bceeb1d	Solid	Panc-AdenoCA	54	No	70
DO51048	acb9750e-7e17-4cef-bee1-5d710f9bf3a7	Solid	Prost-AdenoCA	58	Yes	70
DO51049	1f5e70c1-c5de-49e7-941a-46e11a4f4416	Solid	Prost-AdenoCA	29	No	69
DO34656	bb8176a7-ea7c-42d7-a85a-cec1ca386f2e	Solid	Panc-AdenoCA	13	No	61
DO51044	783579bd-e29d-457c-8236-1a80b557600c	Solid	Prost-AdenoCA	86	Yes	71
DO51513	1776f326-b12f-4355-8107-80fa6fcd2159	Solid	Panc-AdenoCA	27	No	85
DO51046	5c8da06c-7964-4ad1-ac9e-d1b5507105d2	Solid	Prost-AdenoCA	74	Yes	72
DO51047	c14b2c74-447b-4526-a6e9-415d2728c7ca	Solid	Prost-AdenoCA	70	No	74
DO37474	41a7b031-d928-4a1f-891b-82fb3f6d548f	Solid	Skin-Melanoma	573	Yes	68
DO51514	65d2dbc3-a163-4696-b246-47a430e66572	Solid	Panc-AdenoCA	79	No	61
DO51515	95cc9620-7686-4805-a96c-cf8e659847c3	Solid	Panc-AdenoCA	22	No	73
DO555	4838b5a9-968c-4178-bffb-3fafe1f6dc09	Solid	Bladder-TCC	59	No	79
DO31729	a0bbb3b1-e774-4c75-9301-ba43fb803f20	Solid	Ovary-AdenoCA	174	Yes	52
DO6748	1bdfaa8a-1b7e-4251-b135-ce5e4568371b	Heme	Lymph-CLL	4	No	66
DO49009	43be43cb-a367-4a74-94e4-973acafcf576	Solid	Cervix-SCC	56	No	34
DO23018	c05adc19-2e01-4712-a35a-69eee4d40998	Solid	Liver-HCC	245	Yes	64
DO6742	7f7e007e-4b06-4328-b116-6dcdb2ad8181	Heme	Lymph-CLL	5	No	62
DO45265	f9718c44-c622-11e3-bf01-24c6515278c0	Solid	Liver-HCC	81	Yes	73
DO45267	fbd899a0-c622-11e3-bf01-24c6515278c0	Solid	Liver-HCC	87	No	73
DO48539	d404ac28-da11-4746-9c3b-cf0b1888f67b	Solid	Panc-Endocrine	54	No	38
DO52655	fdf7dfb7-9285-46b3-be60-672164507705	Heme	Lymph-BNHL	55	Yes	75
DO37659	75ba6722-1148-4a52-a9ed-68d890238205	Solid	Skin-Melanoma	108	Yes	75
DO22839	1127b561-ea40-4d5e-95df-daa0a5ebc1e4	Solid	Liver-HCC	19	No	61
DO22838	dcf45005-7e6d-4c26-9994-f973da7e814f	Solid	Liver-HCC	24	No	80
DO33208	25cf7449-8c5b-403e-aa75-e2af158598e8	Solid	Panc-AdenoCA	127	Yes	59
DO51600	9ff21093-58d7-4b69-aade-c242a383ea56	Solid	Cervix-SCC	47	No	58
DO17722	fb194ca3-10aa-4dc5-8d08-619ddbd6d1b6	Solid	Kidney-RCC	9	Yes	47
DO33200	b47aa163-eec9-4225-940b-4373e78152e2	Solid	Panc-AdenoCA	27	No	90
DO27484	a96eddfc-3afb-4bf8-a440-c91778113fbd	Solid	Lung-SCC	85	No	56
DO37827	04c09376-8756-41d9-bbca-f464170a8cfb	Solid	Skin-Melanoma	87	No	60
DO26445	a762dd44-a8ac-4269-8163-bbf6d0f8d4b3	Solid	Lung-SCC	187	No	71
DO222292	7e036d40-b669-4929-a1e2-c4736e01a473	Solid	Stomach-AdenoCA	339	No	65
DO11046	56ffaa35-814c-4c0b-b3c6-d4514d34fec2	Brain	CNS-GBM	65	Yes	60
DO220362	4ecbfd89-393f-4126-aa1c-951a2c23ef89	Solid	Kidney-ChRCC	1	No	56
DO27318	b88f014e-bc0f-4775-8228-39e0b471c3b0	Solid	Lung-SCC	234	Yes	57
DO44808	cb573c96-f6d4-4897-8919-9827f623b6a7	Solid	Liver-HCC	15	No	74
DO44806	8cf713ff-256b-4411-a1b4-5bf6f445b747	Solid	Liver-HCC	47	No	65
DO23651	5a7f3c88-ef02-4e97-8009-5622245b6a09	Solid	Lung-AdenoCA	20	Yes	74
DO48159	248fd0ed-f14c-40b8-9f14-e9c7adf16e22	Solid	Thy-AdenoCA	3	No	45
DO33376	3bfbc33d-804b-4bb3-97ac-97563d77b13d	Solid	Panc-AdenoCA	78	No	62
DO14742	1727e88b-df0a-4af2-9191-8c6061d98ad0	Solid	Head-SCC	40	No	34
DO51466	c13fb736-614c-4d5f-83bf-2d7586f4fb53	Solid	Panc-AdenoCA	110	Yes	69
DO51467	0972bfcf-c6c6-48cc-b820-cdfa6279a4f3	Solid	Panc-AdenoCA	207	Yes	67
DO51465	a6ebe0c0-8aab-4b9f-8328-4b795895a77d	Solid	Panc-AdenoCA	103	No	74
DO51468	7f5fd36f-6e30-45ca-92a5-d8a8a8ee1bc2	Solid	Panc-AdenoCA	56	No	69
DO51469	96ba50eb-3c12-41ad-ac7b-d23b2001fe44	Solid	Panc-AdenoCA	187	No	80
DO1537	47b5d831-5287-4f62-b17a-6e5eff2e4184	Solid	Breast-LobularCA	86	Yes	40
DO50399	de581588-be15-4bf4-95d1-aa5478b53ab6	Solid	Eso-AdenoCA	163	No	75
DO50398	7f94d650-41b9-4664-bcde-dc8533e4602d	Solid	Eso-AdenoCA	438	No	47
DO50393	b9bcba3a-c9be-4305-b5f4-c861282921e0	Solid	Eso-AdenoCA	131	No	76
DO50392	3a551616-4840-4111-a8c5-b4aa773d82c2	Solid	Eso-AdenoCA	286	Yes	49
DO50390	23fa90d5-b273-4e2c-9c88-68aa57b60e97	Solid	Eso-AdenoCA	6	No	67
DO50396	9ba6be6d-2032-444b-ab3c-dbee8023759d	Solid	Eso-AdenoCA	54	No	68
DO50395	3a18aa52-b6e2-4d03-ad05-ef99d653f0e0	Solid	Eso-AdenoCA	137	No	74
DO46408	5b560f4c-d2a3-43fa-b394-abef78bdefc1	Solid	Ovary-AdenoCA	104	No	56
DO220363	0b811c6a-8f05-44bd-ac33-fb720d189e71	Solid	Kidney-ChRCC	4	No	67
DO220360	c00de7a0-0b09-4e07-988c-ef2a7f8e932a	Solid	Kidney-ChRCC	233	Yes	57
DO220361	5bebc389-de0d-45b8-9d2f-6476988c358a	Solid	Kidney-ChRCC	1	No	47
DO49172	9df57388-7de1-4c90-910e-ef63a246dff1	Solid	Panc-AdenoCA	120	Yes	60
DO46400	acd510de-b732-4a1a-8b72-6d22e763540b	Solid	Ovary-AdenoCA	297	No	70
DO15791	21205681-a0c7-48d0-81d4-0b7ef31158cf	Solid	Head-SCC	145	No	57
DO46402	25f73b03-4ba8-47ba-ad80-6ccb82105c98	Solid	Ovary-AdenoCA	163	Yes	77
DO33552	53534b3c-cd15-4d68-a9b1-6902bb234c45	Solid	Panc-AdenoCA	238	No	70
DO49178	fa54205f-7e51-4e5a-9f0a-5e8a2e40235f	Solid	Panc-AdenoCA	184	No	58
DO14566	dfa20d2d-1ba3-476a-b4b9-21d21470bee2	Solid	Head-SCC	107	No	61
DO37896	10bb1a92-901e-4a14-80f4-5e88f997754b	Solid	Skin-Melanoma	50	Yes	67
DO26957	0e6654c9-cd5e-4f94-a6d4-54f2bb16de1f	Solid	Lung-SCC	168	No	58
DO46790	551d5082-ab6a-4674-af0d-ce408f589949	Solid	Prost-AdenoCA	57	Yes	71
DO46792	7dd2dc62-0eb4-4d45-86f1-e9e9377181ca	Solid	Prost-AdenoCA	116	Yes	66
DO46793	475bca00-9089-4f50-8638-4e5e8aca6dcd	Solid	Prost-AdenoCA	26	Yes	58
DO46795	8689b53c-8883-479c-85f6-d13b86272b5d	Solid	Prost-AdenoCA	124	Yes	64
DO46796	145f2b89-8878-4390-b0f6-f09b02fb138a	Solid	Prost-AdenoCA	77	Yes	52
DO33152	68ba1105-569a-4209-9b45-0e2d64931806	Solid	Panc-AdenoCA	35	No	88
DO36431	03cff38d-7e29-4409-a508-749bddb1b3df	Solid	ColoRect-AdenoCA	160	No	62
DO46889	49ad3c8d-88cd-43cd-a273-1623fe2aec0b	Solid	Kidney-RCC	4	No	60
DO46885	ebe80d6c-7513-4f5e-9919-669b6d1fa68c	Solid	Kidney-RCC	9	Yes	45
DO46881	675a5a32-b405-4f03-bfcd-756343d1dfaf	Solid	Kidney-RCC	20	No	77
DO52307	f1a4f60a-5228-47cd-883f-ff8d2dfe1633	Solid	Liver-HCC	524	Yes	58
DO45045	7a6cb147-a576-446d-a605-fa846ea3d1ad	Solid	Liver-HCC	62	No	57
DO50802	47050918-c623-11e3-bf01-24c6515278c0	Solid	Liver-HCC	10	No	49
DO45047	558239c7-a160-4228-8fdf-a0a1d2f62133	Solid	Liver-HCC	37	No	40
DO50800	44e4f08a-c623-11e3-bf01-24c6515278c0	Solid	Liver-HCC	68	Yes	74
DO50807	4c8afa82-c623-11e3-bf01-24c6515278c0	Solid	Liver-HCC	91	Yes	67
DO50806	4b8943be-c623-11e3-bf01-24c6515278c0	Solid	Liver-HCC	168	Yes	70
DO45043	8b0c4c91-2d07-4a9b-97a1-d2bda003437e	Solid	Liver-HCC	70	No	56
DO50804	49795e42-c623-11e3-bf01-24c6515278c0	Solid	Liver-HCC	24	No	81
DO50809	4ed52e0c-c623-11e3-bf01-24c6515278c0	Solid	Liver-HCC	61	No	56
DO50808	4dac9498-c623-11e3-bf01-24c6515278c0	Solid	Liver-HCC	26	No	68
DO45049	0040b1b6-b07a-4b6e-90ef-133523eaf412	Solid	Liver-HCC	44	No	73
DO26993	71a2b4a2-88dd-4911-a67e-70b3309c4a12	Solid	Lung-SCC	349	Yes	66
DO47331	b07bad52-d44c-4b27-900a-960985bfadec	Solid	Skin-Melanoma	48	No	71
DO220168	afee5b10-3dff-4e50-9575-bc9fe20c5dea	Solid	SoftTissue-Leiomyo	339	Yes	NA
DO17054	b6365bdb-e6d5-4615-95b3-db12a0c2f3d9	Solid	Kidney-RCC	5	No	61
DO22986	b9f03936-1de5-4330-8b0f-6d0ab533876e	Solid	Liver-HCC	34	No	23
DO47753	931b24da-5d6d-4c2d-8de9-ef32d6eb8565	Solid	Stomach-AdenoCA	1150	No	65
DO221541	8282283d-247a-431d-9421-0fcc52f0a897	Solid	Panc-AdenoCA	238	Yes	75
DO221540	079bcb09-a075-4313-9a3e-dd67734a8c5d	Solid	Panc-AdenoCA	55	No	56
DO221543	d8de6de6-4cfe-4239-9ebd-3437aa65efb2	Solid	Panc-AdenoCA	96	No	54
DO221542	b8270565-9e02-4d46-9534-08206bfd027a	Solid	Panc-AdenoCA	53	Yes	60
DO221545	bbdd7393-024b-4073-b5bc-ef7a68c15b8a	Solid	Panc-AdenoCA	323	Yes	63
DO221544	54195db3-94a9-4538-8bb8-9953d936acd4	Solid	Panc-AdenoCA	360	No	42
DO46338	bbb2cf2f-8f32-43d4-846c-d1020e6329ec	Solid	Ovary-AdenoCA	176	No	59
DO221546	2fdfb06c-0d2f-4e1d-9756-bcb08a7f90af	Solid	Panc-AdenoCA	237	Yes	61
DO46336	e6f7344b-951f-4f3f-b140-7bf53164c462	Solid	Ovary-AdenoCA	197	No	70
DO221548	9f298806-77b6-4c76-bd38-3343e1a3c6f0	Heme	Myeloid-AML	3	No	35
DO46334	7fdd07a4-4a27-40c3-af92-a0074e6391f5	Solid	Ovary-AdenoCA	43	Yes	77
DO46333	6f981023-4269-4e8e-a4ab-2c92bb27273c	Solid	Ovary-AdenoCA	243	Yes	58
DO46330	e4aaca83-3ae9-47f6-a975-c144767ad705	Solid	Ovary-AdenoCA	362	Yes	60
DO46331	745b8756-0eab-423f-8cde-e0ff1aaa6596	Solid	Ovary-AdenoCA	110	Yes	72
DO52720	f5c8f98a-c34a-49e8-a655-d8f29487b55c	Heme	Lymph-CLL	5	No	61
DO52721	d88296ac-bb0d-47ab-9051-6c358f0af780	Heme	Lymph-CLL	5	No	73
DO52722	870e7aa5-a9c2-4c4e-afa8-36bb3bdc4eee	Heme	Lymph-CLL	7	No	82
DO52724	2df17728-33e8-45ab-833b-ef68a5482daa	Heme	Lymph-CLL	5	No	84
DO52725	8cce153d-953d-40c5-976b-60f6a143608c	Heme	Lymph-CLL	6	No	70
DO218062	fc8130df-8e4e-586b-e040-11ac0d485e08	Solid	Breast-LobularCA	83	No	76
DO46498	504cdfc5-6721-43ef-b31e-fdf52f0cd9cd	Solid	Ovary-AdenoCA	78	No	62
DO1392	418e916b-7a4e-4fab-8616-15dcec4d79f8	Solid	Breast-AdenoCA	530	No	46
DO217953	fc8130df-2ca4-39d2-e040-11ac0d485e00	Solid	Breast-AdenoCA	1	No	43
DO1008	f393bb0c-4178-ca4a-e040-11ac0d48455f	Solid	Breast-AdenoCA	89	Yes	58
DO1009	f393bb05-c737-4cc3-e040-11ac0d48452a	Solid	Breast-AdenoCA	228	Yes	32
DO1006	f393bb00-888d-710f-e040-11ac0d484518	Solid	Breast-AdenoCA	454	No	39
DO1007	f393bb05-53c2-f80a-e040-11ac0d484528	Solid	Breast-AdenoCA	98	Yes	64
DO1004	f393bafe-7503-5c45-e040-11ac0d484511	Solid	Breast-AdenoCA	179	No	59
DO1005	f393bb01-6ed7-9533-e040-11ac0d484521	Solid	Breast-AdenoCA	258	No	39
DO1002	f393bafd-1baa-e5f4-e040-11ac0d48450b	Solid	Breast-AdenoCA	249	No	39
DO1003	f393bafe-c99f-3725-e040-11ac0d484514	Solid	Breast-AdenoCA	175	No	34
DO1001	f393baf9-2710-9203-e040-11ac0d484504	Solid	Breast-AdenoCA	277	No	41
DO50803	48624a82-c623-11e3-bf01-24c6515278c0	Solid	Liver-HCC	30	No	62
DO217950	1fdab6a6-7346-4229-aa8d-5dbd258f0c60	Solid	Head-SCC	89	No	64
DO38966	007aab66-2f07-459d-8952-3041d6ea24a8	Solid	Thy-AdenoCA	5	No	44
DO37427	affa4ef4-02ec-40f1-b6a2-739f8bf2afa9	Solid	Skin-Melanoma	219	Yes	47
DO9708	ec43c4b5-fb72-4a4a-af03-10c2d05ff159	Solid	ColoRect-AdenoCA	49	No	66
DO52658	78bd2aa8-e5f6-4b4b-96f0-d406fbdbcee8	Heme	Lymph-BNHL	11	No	52
DO52659	124d5b04-4588-44c3-9c00-61e064cf1bdb	Heme	Lymph-BNHL	73	No	62
DO52654	5bcf473f-417d-47a5-9745-ac7faf830b1f	Heme	Lymph-BNHL	61	No	70
DO45041	b5f90cb8-7304-48fb-a1d3-ff459c7d79d1	Solid	Liver-HCC	70	Yes	69
DO52656	f2c08ac1-4755-4c36-a11d-338d8df9fa0d	Heme	Lymph-BNHL	8	No	41
DO52657	d31cce9d-1b38-44fd-9378-0d128e12a011	Heme	Lymph-BNHL	46	No	74
DO52650	858631eb-4e91-4aad-809c-c3948519313d	Heme	Lymph-BNHL	88	Yes	84
DO52651	07835447-5d7e-4828-80fd-89b063989c9a	Heme	Lymph-BNHL	60	No	72
DO52652	3e7ccab5-5b1d-4147-b907-77cab8f0837e	Heme	Lymph-BNHL	21	No	75
DO52653	e2b09705-c5c8-48ee-a90e-19648a7bf2cb	Heme	Lymph-BNHL	12	No	69
DO50805	4a703d3e-c623-11e3-bf01-24c6515278c0	Solid	Liver-HCC	48	No	72
DO2341	0448206f-3ade-4087-b1a9-4fb2d14e1367	Solid	Breast-AdenoCA	1222	Yes	61
DO9034	f38b5d2e-5cab-45c7-bb0a-38b2efc5c156	Solid	ColoRect-AdenoCA	322	Yes	53
DO218517	55e520f4-0e4b-41a2-9951-c4e9f323100b	Solid	Stomach-AdenoCA	1	No	48
DO50414	f9c23d09-74e4-07f9-e040-11ac0d482577	Solid	Prost-AdenoCA	4	No	44
DO218282	4dc9b032-7f7b-486d-a12b-8461af89501d	Solid	Stomach-AdenoCA	170	Yes	59
DO32960	b37d6283-6f95-4975-a794-f3d5c4bbc7b3	Solid	Panc-AdenoCA	26	No	65
DO218280	f35f7712-d5c6-47f6-98ed-704edbbc1e19	Solid	Head-SCC	35	No	51
DO2455	74b57d2c-a83f-4798-b86b-a533975e4cc0	Solid	Breast-AdenoCA	630	No	79
DO22356	3d477ac1-3bdf-4410-9594-1a3a1412c6ae	Brain	CNS-Oligo	22	No	43
DO12742	0332b017-17d5-4083-8fc4-9d6f8fdbbbde	Brain	CNS-GBM	90	No	53
DO33016	cfe0bf13-2ff4-4164-9b6a-cd3615bf3ddc	Solid	Panc-AdenoCA	70	No	54
DO50412	48a0da38-8147-40fe-b683-3f070413a792	Solid	Eso-AdenoCA	190	Yes	67
DO27833	140d5fa9-afbe-444e-a7e7-6a4cb4ab2923	Heme	Lymph-BNHL	27	No	64
DO27835	03ad38a6-0902-4aaa-84a3-91ea88fa9883	Heme	Lymph-BNHL	14	No	62
DO27837	e98e4e23-a139-4fff-b017-35f3f976eddd	Heme	Lymph-BNHL	6	No	56
DO33392	33061bf5-9b99-4735-a810-f2d5eeef6873	Solid	Panc-AdenoCA	35	No	70
DO44496	88e35d25-d98d-4576-8ebe-1cd74010ecd8	Solid	Kidney-RCC	64	No	70
DO4796	cc4f9175-a8c8-424a-99d7-8bd11cae0e52	Solid	Breast-AdenoCA	54	No	48
DO22536	d252a54e-0377-4b3e-8228-26108ea704fa	Brain	CNS-Oligo	7	No	48
DO42432	712ba532-fb1a-43fa-a356-b446b509ceb7	Solid	Uterus-AdenoCA	2	No	65
DO12814	b1e62d8e-24d2-4118-8cd0-3142acebdd5b	Brain	CNS-GBM	39	No	63
DO220341	c56505cb-e150-408d-9df6-3af4e608c376	Solid	Kidney-ChRCC	3	No	69
DO2706	6e839eaf-1dbb-43f5-8846-c980e05540c7	Solid	Breast-AdenoCA	660	Yes	39
DO217867	0e54cea2-d568-4a33-b9db-b698844e6ad9	Solid	Stomach-AdenoCA	85	No	55
DO217865	fc8130e0-aed2-bb2f-e040-11ac0d485e12	Solid	Breast-AdenoCA	72	Yes	79
DO217864	a47c2012-c13d-48ac-88b6-e09bfd50122b	Solid	Biliary-AdenoCA	26	No	63
DO51079	ff870342-f0d6-4450-8f9c-344c046a0baf	Solid	Prost-AdenoCA	90	Yes	60
DO51078	42a548f0-d86a-4273-8bda-be0fe6a53b20	Solid	Prost-AdenoCA	173	Yes	67
DO26230	9ffcb7fa-424c-4f93-87a7-ce5e9053c613	Solid	Lung-AdenoCA	56	No	52
DO51071	07531318-87e8-4db8-aa61-9b93597d063b	Solid	Prost-AdenoCA	63	No	74
DO51070	d1875ee6-6677-4117-a7a8-930ab5cde775	Solid	Prost-AdenoCA	92	No	57
DO51073	dcc938da-3e45-4c2f-ae0f-47817be04518	Solid	Prost-AdenoCA	116	No	52
DO51072	7181dd10-1371-4cb6-9219-a9542c62b854	Solid	Prost-AdenoCA	121	Yes	61
DO51075	44083f54-0953-48e3-a704-11ad0988ad2e	Solid	Prost-AdenoCA	350	Yes	63
DO51074	07f16397-71bb-4594-ad4d-caa7d2baeabd	Solid	Prost-AdenoCA	109	Yes	74
DO20915	d8415cf6-8e4d-4c54-811e-199da14237f1	Solid	Kidney-RCC	4	No	49
DO561	45a7949d-e63f-4956-866c-df51257032de	Solid	Bladder-TCC	145	Yes	54
DO3840	7456abd5-303e-4e6f-bf4e-47efefc7310f	Solid	Breast-AdenoCA	303	Yes	53
DO48541	5702affd-eafe-42a4-8f56-c1f22f8f184d	Solid	Panc-Endocrine	6	No	68
DO48545	44406493-37f4-48c7-961b-8714be50773a	Solid	Panc-Endocrine	1	No	56
DO34680	1168944c-5451-4a18-8758-88bf5723bdd9	Solid	Panc-AdenoCA	93	No	75
DO26540	387c6519-6529-4074-a5ab-00f8052a5732	Solid	Lung-SCC	118	No	47
DO49014	b9d1a64e-d445-4174-a5b4-76dd6ea69419	Solid	Cervix-AdenoCA	44	No	46
DO218121	f7ed28a6-8f5f-e87b-e040-11ac0c48120e	Solid	Breast-AdenoCA	1	No	48
DO23744	2bde43e2-fd4e-413e-adc7-c50bca75d358	Solid	Lung-AdenoCA	108	No	65
DO27120	4c2ad4a0-5d57-4e27-9f35-058b2f205f50	Solid	Lung-SCC	325	No	68
DO37267	ecf4e05a-0912-4b93-ad66-323002f0c845	Solid	ColoRect-AdenoCA	10	No	89
DO6353	19cd4360-8392-4bc2-ae88-fdc1335d886b	Heme	Lymph-CLL	3	No	41
DO6352	e1f0c565-6ed3-4e42-bc3e-c7b0003e837a	Heme	Lymph-CLL	1	No	45
DO6351	1157a548-6770-4c89-a84c-bcf6f0e96ea8	Heme	Lymph-CLL	8	No	59
DO6350	dc505248-ed04-4f77-a7c6-3fefbc5df27b	Heme	Lymph-CLL	5	No	44
DO27128	25224aa0-cfdd-48ec-92e5-8f3992a3e574	Solid	Lung-SCC	500	Yes	68
DO48684	c906a13e-c622-11e3-bf01-24c6515278c0	Solid	Liver-HCC	35	No	71
DO45309	7bdcb78a-c623-11e3-bf01-24c6515278c0	Solid	Biliary-AdenoCA	27	No	73
DO11854	f98de26b-c7d6-435d-81fa-1f1869da9087	Brain	CNS-GBM	338	Yes	58
DO45303	78bc2608-c623-11e3-bf01-24c6515278c0	Solid	Biliary-AdenoCA	24	No	62
DO45301	7789ef18-c623-11e3-bf01-24c6515278c0	Solid	Biliary-AdenoCA	125	No	56
DO45307	7ae872a6-c623-11e3-bf01-24c6515278c0	Solid	Biliary-AdenoCA	128	Yes	54
DO23540	d60f880a-c622-11e3-bf01-24c6515278c0	Solid	Liver-HCC	192	No	73
DO48682	c6bb32f0-c622-11e3-bf01-24c6515278c0	Solid	Liver-HCC	110	Yes	72
DO35186	f94c4f69-8119-4eaf-97c1-5106890c14d4	Solid	Panc-AdenoCA	46	No	76
DO44872	63adc09c-e1b1-40dd-9c35-2f8276b656fc	Solid	Liver-HCC	81	No	70
DO44877	d02597f8-3ac7-4165-a65f-0e134e5d215b	Solid	Liver-HCC	54	No	52
DO23541	dd2e7b3c-c622-11e3-bf01-24c6515278c0	Solid	Liver-HCC	36	No	65
DO36223	fc9d5fc7-a87b-c5e7-e040-11ac0c4850aa	Solid	Prost-AdenoCA	2	No	63
DO20863	bef23192-57cd-4301-b7a7-5e82ca62482d	Solid	Kidney-RCC	1	No	41
DO36221	fc9d5fc6-546f-27b7-e040-11ac0d485f87	Solid	Prost-AdenoCA	3	No	59
DO35184	02c97e2b-914e-4afc-bf50-78f0cfbfa67b	Solid	Panc-AdenoCA	69	No	75
DO36226	ddc422e4-87e2-4fc0-b56b-ddc2d6a92f58	Solid	Prost-AdenoCA	39	Yes	63
DO51499	9078333d-73d3-496a-9fc3-a94353b7e107	Solid	Panc-AdenoCA	81	No	64
DO51498	94652d14-2e4d-4f4a-a4f7-8df77df788c0	Solid	Panc-AdenoCA	80	No	40
DO51497	a3210fd0-344c-468e-8ff2-2d0869a2fb75	Solid	Panc-AdenoCA	61	No	70
DO51496	c3679262-63d7-463e-9501-6ab3f177aee8	Solid	Panc-AdenoCA	73	Yes	70
DO51495	3ed783cf-2248-44a1-a2a2-d6b6519b91ef	Solid	Panc-AdenoCA	75	No	66
DO51494	af9cfac8-7fbe-49cb-aeca-8d68aea57994	Solid	Panc-AdenoCA	446	No	59
DO51493	01b0848c-ae36-4ade-a3da-d297b003c99f	Solid	Panc-AdenoCA	382	Yes	52
DO51492	25c32aca-6738-43ef-a103-243f2f9a3b43	Solid	Panc-AdenoCA	140	Yes	57
DO51491	183b04f5-107f-496c-8e9a-8263dd00cffa	Solid	Panc-AdenoCA	83	Yes	83
DO51490	6297aa77-37a0-4f46-987b-32bd8653c0c2	Solid	Panc-AdenoCA	16	No	78
DO50388	eb1531b0-8af1-4b2b-9192-644cb47101fc	Solid	Eso-AdenoCA	450	Yes	72
DO45277	0be08326-c623-11e3-bf01-24c6515278c0	Solid	Liver-HCC	43	No	64
DO6754	873ed251-fa44-465f-99e0-c90a42ea13d9	Heme	Lymph-CLL	6	No	40
DO45273	062e96d4-c623-11e3-bf01-24c6515278c0	Solid	Liver-HCC	87	No	62
DO50381	7866dfb2-46b3-42b4-905b-12f80593d6bd	Solid	Eso-AdenoCA	155	Yes	58
DO50382	ad4aa4dc-bea4-4f4a-8b1b-8f361112f84f	Solid	Eso-AdenoCA	159	Yes	74
DO50383	b8f3137e-5e92-4a56-90d4-884a4ed2ef9c	Solid	Eso-AdenoCA	179	No	75
DO34849	a5d5c238-0447-47fa-9a81-3b823cbdcea6	Solid	Panc-AdenoCA	108	Yes	86
DO50385	7a4f6014-f7a2-459b-bc43-df164e73cbba	Solid	Eso-AdenoCA	250	Yes	77
DO14171	b86e88e7-0d5f-4b32-a35f-dc97251ab990	Solid	Head-SCC	37	No	49
DO50387	a284fe9d-9afd-4472-8d70-243ca9be5c2c	Solid	Eso-AdenoCA	144	No	81
DO7084	616ff577-c5c3-432e-a857-f29901de119c	Heme	Lymph-CLL	7	No	60
DO49166	2b6d4d66-7f0b-4bc0-b3d6-171956a937c5	Solid	Panc-AdenoCA	102	Yes	40
DO37439	3f2ecbcd-5c9e-4d57-8aa5-962e2e86a83c	Solid	Skin-Melanoma	56	Yes	77
DO49168	88d5a8b2-daba-45ce-90bf-480fac85bf1d	Solid	Panc-AdenoCA	59	Yes	58
DO41199	950486ad-14f8-480a-b079-9cc3cd842090	Solid	Uterus-AdenoCA	6	No	80
DO220172	d8f0becd-fda8-41f4-a424-e082f9eae22c	Solid	SoftTissue-Leiomyo	356	Yes	NA
DO220176	03ced0ce-186a-4349-8d98-572c2bc90382	Solid	SoftTissue-Leiomyo	214	Yes	NA
DO220174	6aa00162-6294-4ce7-b6b7-0c3452e24cd6	Solid	SoftTissue-Leiomyo	59	No	NA
DO49768	a9dbd55c-5dcc-48db-8785-6baef3fdd7db	Solid	Kidney-RCC	8	No	58
DO13510	96e3db14-2bb1-4f68-aed6-5e794750c96e	Brain	CNS-GBM	131	Yes	63
DO50811	4fdc8980-c623-11e3-bf01-24c6515278c0	Solid	Liver-HCC	45	Yes	62
DO50813	50eb58ba-c623-11e3-bf01-24c6515278c0	Solid	Liver-HCC	39	No	56
DO50814	520b8ab2-c623-11e3-bf01-24c6515278c0	Solid	Liver-HCC	66	No	83
DO50815	53df19a8-c623-11e3-bf01-24c6515278c0	Solid	Liver-HCC	76	Yes	62
DO50817	55e5497a-c623-11e3-bf01-24c6515278c0	Solid	Liver-HCC	65	No	75
DO50818	56d4ea48-c623-11e3-bf01-24c6515278c0	Solid	Liver-HCC	25	No	65
DO50819	5808f774-c623-11e3-bf01-24c6515278c0	Solid	Liver-HCC	89	No	72
DO45059	eb1792ee-6946-4e0d-bdd1-c924328dba5d	Solid	Liver-HCC	38	No	49
DO14420	83eca7b5-45bb-44c0-8afe-36f8988d0078	Solid	Head-SCC	79	No	53
DO46503	f858d813-f3c5-4ad9-8c20-9f231d6624d8	Solid	Ovary-AdenoCA	587	Yes	71
DO689	973d0577-8ca4-44a1-817f-1d3c1bada151	Solid	Bladder-TCC	271	No	59
DO28119	c9959f68-c385-4c1f-9188-8203844d288e	Solid	Ovary-AdenoCA	239	No	78
DO51502	f4e673a9-5b85-46e7-bcac-2ce6e1026896	Solid	Panc-AdenoCA	12	No	47
DO37607	507620ef-f0fc-4ac3-a7c0-ea2e36c40f77	Solid	Skin-Melanoma	179	Yes	52
DO39020	e7335a24-e5fc-4558-9eba-511c5a802320	Solid	Thy-AdenoCA	1	No	61
DO36359	25c002f7-e972-421a-b32d-7dd675d81931	Solid	Prost-AdenoCA	1	No	50
DO47929	61cad26a-cbc6-4977-83b9-dc61e49f2861	Solid	Stomach-AdenoCA	156	No	72
DO36356	e1fc4226-40ce-43b7-b92e-aa7cecd0cf4d	Solid	Prost-AdenoCA	21	No	55
DO47747	c79ce3d3-4758-4f52-9da1-38f994c99f4e	Solid	Stomach-AdenoCA	45	No	74
DO38779	d8d5585d-32cd-4ac4-b410-a4122a17a558	Solid	Stomach-AdenoCA	507	Yes	68
DO15911	d4b80307-abbd-48bb-b52c-6dcd409699a2	Solid	Head-SCC	43	No	63
DO4449	8691c87f-2468-44bb-a670-3dccd6da33c6	Solid	Breast-AdenoCA	76	Yes	56
DO38775	eb59b79f-bd36-4bf4-83e3-2af73bd1d30a	Solid	Stomach-AdenoCA	187	No	45
DO46342	a3135834-3af0-4e98-bc6f-ad8ddf33db80	Solid	Ovary-AdenoCA	401	Yes	67
DO46340	efbec43c-0c16-4006-abe8-c3ec2ec42c05	Solid	Ovary-AdenoCA	146	No	62
DO46346	4e913899-eeb8-4630-ba9d-41a81ced8069	Solid	Ovary-AdenoCA	166	No	54
DO46344	2b4feb84-89e4-4c38-8561-5ffab02c8132	Solid	Ovary-AdenoCA	255	No	46
DO52714	c459dba5-b27c-46f0-b5b8-c62d597a0542	Heme	Lymph-CLL	10	No	70
DO52717	915cbb43-9e00-433d-818f-531011bea57e	Heme	Lymph-CLL	11	No	71
DO52711	91397d9c-3120-407f-8847-74b356943469	Heme	Lymph-CLL	9	No	60
DO52710	5f53bcda-2fd3-4574-9cc2-5efe353372b2	Heme	Lymph-CLL	5	No	86
DO52712	de99a4de-e916-4572-ac9e-73e341827229	Heme	Lymph-CLL	3	No	56
DO39798	90883300-d4b6-45d7-af9a-4e4ce4104500	Solid	Thy-AdenoCA	2	No	31
DO35496	5650dc4e-8bce-4716-9199-cd5750d7a888	Solid	Panc-AdenoCA	54	No	63
DO1384	e8392f20-c9e3-4649-b64f-5b266c393a76	Solid	Breast-AdenoCA	61	No	38
DO40806	e7d74d34-3255-4c20-90fd-b105e6e229c8	Solid	Uterus-AdenoCA	221	No	69
DO46992	87e0b332-60f3-4d59-8c4e-691a820c9ee1	Solid	Kidney-RCC	2	No	76
DO47104	c19a1388-95e6-4708-a24c-3738f1908071	Solid	Kidney-RCC	6	No	50
DO1011	f393bb08-4121-cad8-e040-11ac0d484535	Solid	Breast-AdenoCA	249	Yes	54
DO1010	f393bb0b-08ed-3335-e040-11ac0d484554	Solid	Breast-AdenoCA	240	No	67
DO47100	c9ad6b1c-baa0-45a7-b7c4-733728505b8a	Solid	Kidney-RCC	26	Yes	67
DO1012	f393bb07-270c-2c93-e040-11ac0d484533	Solid	Breast-AdenoCA	426	Yes	32
DO224498	7b482f46-adcc-48ae-a4d6-17f4edd998dc	Solid	Stomach-AdenoCA	307	No	70
DO9732	9e5f0a23-e184-4611-b42b-e882dcf23acd	Solid	ColoRect-AdenoCA	154	No	78
DO52669	f047cb85-8f88-45d5-83c3-0416c9f3fff7	Heme	Lymph-BNHL	9	No	67
DO52661	71982a1b-52a4-440f-bd5d-62a0e6cc7fd9	Heme	Lymph-BNHL	59	No	40
DO52663	9b3e7a03-cf8c-4da8-bc36-20129d7783ba	Heme	Lymph-BNHL	43	No	76
DO52662	866ecfe7-caa6-4565-9418-6b9d6c8a3b43	Heme	Lymph-BNHL	9	No	43
DO52665	1a4633c4-72a0-4e30-8c4c-345e04337627	Heme	Lymph-BNHL	54	No	46
DO52664	626c9788-d70c-449b-b9dc-5e3f6fc00991	Heme	Lymph-BNHL	32	No	50
DO52667	02917220-6a7a-46a1-8656-907e96bef88e	Heme	Lymph-BNHL	11	No	73
DO52666	e84e0649-a2e8-4873-9cb6-1aa65601ae3a	Heme	Lymph-BNHL	39	No	57
DO26512	84e601b7-dfa5-4cd5-9fef-07f03967a0d4	Solid	Lung-SCC	154	No	60
DO38423	1021b60d-f7b2-43b0-b2cc-f282d619d533	Solid	Stomach-AdenoCA	565	No	77
DO221547	e4c8c7f0-5bac-4d59-91c4-c98207150548	Solid	Panc-AdenoCA	138	No	47
DO218059	f7d128d2-3964-e3bc-e040-11ac0d481667	Solid	Breast-AdenoCA	28	No	42
DO9042	6051f40a-99e5-4461-9255-0e70d757b4d5	Solid	ColoRect-AdenoCA	134	Yes	68
DO218506	fc8130e0-0bc1-bba7-e040-11ac0c483289	Solid	Breast-AdenoCA	7	No	66
DO218502	fc81312a-99ae-7672-e040-11ac0c4832a2	Solid	Breast-AdenoCA	149	Yes	56
DO38190	172c9864-c26d-4e9b-947a-e8ce761e996d	Solid	Stomach-AdenoCA	79	No	77
DO42881	c75cc75a-7496-420f-b526-ea63c77e9839	Solid	Uterus-AdenoCA	199	No	59
DO22324	c1abb741-4fcd-4161-b057-c7efd619cc99	Brain	CNS-Oligo	4	No	39
DO220138	16d33e09-2e21-4da2-8e57-e78ce28c4408	Solid	SoftTissue-Leiomyo	240	Yes	NA
DO18572	a56cd282-f6c5-4373-b3d8-676562894598	Solid	Kidney-RCC	9	Yes	71
DO218611	fc8130df-34f8-22c6-e040-11ac0d485de8	Solid	Breast-AdenoCA	85	Yes	49
DO2842	e55f338f-97e2-4394-ae23-c92606069485	Solid	Breast-AdenoCA	83	Yes	58
DO30550	2f2eaecc-6509-423f-b63a-8c3bea1ba4a4	Solid	Ovary-AdenoCA	68	No	62
DO46765	94b5dc5a-701a-45e3-8f63-8231031a055a	Solid	Panc-Endocrine	6	No	38
DO2629	dabb5a94-9706-4429-8db0-c328e2004340	Solid	Breast-AdenoCA	190	No	40
DO22382	ba94c29b-b76e-4d67-bf5a-ce6bc45d85f8	Brain	CNS-Oligo	9	No	53
DO31551	14ed7388-41ed-43d4-afb2-04cd6410d5d2	Solid	Ovary-AdenoCA	216	Yes	77
DO27809	41dba8d1-8aad-474c-a82b-20b28ab818bd	Heme	Lymph-BNHL	24	No	73
DO46767	69fe982d-6ab8-49b7-9efa-8349d60eb076	Solid	Panc-Endocrine	2	No	65
DO27805	068f4f69-d2fe-4f25-912e-ca7d4623efb6	Heme	Lymph-BNHL	17	No	76
DO35222	2c48eefe-2a08-47bf-8e4d-cbaab6777150	Solid	Panc-AdenoCA	195	Yes	53
DO220509	93b51c61-6eea-4228-a102-840a2e118522	Solid	Kidney-ChRCC	4	No	35
DO27801	baa02e74-9cae-4996-858e-17d9f52d924b	Heme	Lymph-BNHL	9	No	74
DO27803	4d72d06d-b6af-4294-9eef-6e61e067761f	Heme	Lymph-BNHL	19	No	67
DO44485	33b7e799-ad10-498f-9948-8ce433311539	Solid	Kidney-RCC	1	No	62
DO218180	9650640f-154d-4696-aa96-3611c6fcee7b	Solid	Head-SCC	64	No	44
DO52727	f8e61a02-90ec-96fd-e040-11ac0d481b5e	Heme	Myeloid-AML	1	No	56
DO4719	13d05f7a-e16a-40ef-9a15-21257da2cf89	Solid	Breast-AdenoCA	35	Yes	70
DO11441	1e27cc8a-5394-4958-9af6-5ece1fe24516	Brain	CNS-GBM	209	Yes	63
DO12484	2fdab641-d73b-4f9a-aa4c-c1944f131a69	Brain	CNS-GBM	19	No	51
DO42424	23cc70c4-b744-4fa0-a0de-b25c0fdf212f	Solid	Uterus-AdenoCA	7	No	38
DO51066	32d8c373-b5c8-420b-9808-8812b5501649	Solid	Prost-AdenoCA	114	Yes	70
DO51067	7fe96e71-436d-49d4-9e47-e104e1203568	Solid	Prost-AdenoCA	126	Yes	74
DO51064	008aef39-0c97-48ce-9dfd-f12d67116c59	Solid	Prost-AdenoCA	84	Yes	70
DO51065	cd0c3b1f-c73a-4991-8724-4e74381900cb	Solid	Prost-AdenoCA	79	Yes	55
DO51062	bc9f105f-6d99-44ac-9871-67defd5e85cd	Solid	Prost-AdenoCA	121	Yes	72
DO51063	8044a282-bc2c-47c6-8a85-53c3b5eeb08f	Solid	Prost-AdenoCA	63	No	54
DO51060	0a6be23a-d5a0-4e95-ada2-a61b2b5d9485	Solid	Prost-AdenoCA	64	No	64
DO51061	a1af7c42-47af-435c-bb51-b932a3cd7b91	Solid	Prost-AdenoCA	144	Yes	71
DO37418	978ae91e-6ebe-4efa-97ff-cfad511ae7b3	Solid	Skin-Melanoma	17	No	39
DO2712	a6c14ebc-81a2-44f7-af87-2b7ec85e5696	Solid	Breast-AdenoCA	579	Yes	69
DO51068	45d0ccb2-641f-4348-b3a8-61f4113cd85b	Solid	Prost-AdenoCA	44	No	57
DO51069	1d91f9c7-67ba-4606-9f0a-01ec6fc08262	Solid	Prost-AdenoCA	72	Yes	60
DO11202	53dec97d-0464-4ffd-8e2e-95b2b9a03af0	Brain	CNS-GBM	87	No	52
DO575	d4615ca0-b5c7-4a5c-8593-bd50034a78ae	Solid	Bladder-TCC	80	No	43
DO217987	f7d70fac-c76f-399e-e040-11ac0c482f9c	Solid	Breast-AdenoCA	473	Yes	44
DO34696	7ccb9a4d-6f48-41c2-a630-27fde8c67d60	Solid	Panc-AdenoCA	111	No	75
DO26553	448af8b4-e071-48b0-a65b-b4ad17afdc0c	Solid	Lung-SCC	92	Yes	58
DO20604	de4c3f91-d164-47df-9971-feba840d247c	Solid	Kidney-RCC	9	No	71
DO22896	2bff30d5-be79-4686-8164-7a7d9619d3c0	Solid	Liver-HCC	572	Yes	75
DO37259	14334aea-2dae-428c-9d4a-1a37878dfc3f	Solid	ColoRect-AdenoCA	89	No	85
DO37527	450e8eba-a3a9-4dcb-b423-e33dfcd5c34e	Solid	Skin-Melanoma	245	Yes	60
DO30970	35ceba07-0759-4fbe-b076-af821a528cf0	Solid	Ovary-AdenoCA	204	Yes	50
DO27795	874f64e9-8a0d-4f88-92c4-7e831842b1d1	Heme	Lymph-BNHL	8	No	18
DO44465	483bb781-0179-42e1-bf9c-487b240769b8	Solid	Kidney-RCC	3	No	71
DO27797	bd6bd940-ef06-433a-80d9-dca5683e9cd2	Heme	Lymph-BNHL	47	Yes	48
DO44469	5ecc88f7-8391-4168-af11-07a6bf9b3652	Solid	Kidney-RCC	4	No	84
DO6382	c569b867-dadd-4591-af17-7e9b74699561	Heme	Lymph-CLL	5	No	57
DO6438	43d630aa-3890-401c-bf56-e3a9f325734f	Heme	Lymph-CLL	4	No	57
DO6388	8fa9575b-b2c9-4bd7-8da1-3c2cdf0e39f6	Heme	Lymph-CLL	1	No	47
DO6434	ea4a5ca7-86f9-47c7-81be-0c2c669a999f	Heme	Lymph-CLL	6	No	45
DO6432	132f7f2a-b902-4343-aa08-cf6a7af10b9a	Heme	Lymph-CLL	3	No	65
DO20416	54842328-9432-4820-8976-7964bf9bf147	Solid	Kidney-RCC	3	No	53
DO6430	3de261ea-6478-4f96-8ca1-30be130e945f	Heme	Lymph-CLL	5	No	52
DO218605	fc8130e0-a539-dda8-e040-11ac0c48326a	Solid	Breast-AdenoCA	160	Yes	60
DO20780	f03330dd-c616-4ad5-abc3-6d6b0445e9e9	Solid	Kidney-RCC	2	No	64
DO45193	96abdbc8-c622-11e3-bf01-24c6515278c0	Solid	Liver-HCC	282	No	68
DO45191	9563a264-c622-11e3-bf01-24c6515278c0	Solid	Liver-HCC	288	Yes	61
DO45197	9cb80280-c622-11e3-bf01-24c6515278c0	Solid	Liver-HCC	80	Yes	51
DO51489	2bf5b018-9f19-4fbd-9e1f-7d958aabe5d1	Solid	Panc-AdenoCA	550	Yes	60
DO45195	97a6f44a-c622-11e3-bf01-24c6515278c0	Solid	Biliary-AdenoCA	1	No	62
DO51484	6ad44218-d34e-4126-bf56-1be2140cd3fb	Solid	Panc-AdenoCA	33	No	63
DO51485	b710b214-5666-4054-97ef-3b9ac2bd90ac	Solid	Panc-AdenoCA	225	Yes	74
DO51486	a7a56d67-1bd7-4d69-9237-34c2d261261b	Solid	Panc-AdenoCA	64	No	56
DO51487	d333b55b-8bac-4a99-9d23-3cc0c25057bf	Solid	Panc-AdenoCA	86	Yes	69
DO51480	e7048a93-a1ed-4cdc-a1ab-fa507408ca77	Solid	Panc-AdenoCA	104	No	41
DO51481	75cd90ef-e884-4812-bbf3-5a524d95147e	Solid	Panc-AdenoCA	204	Yes	59
DO51483	efacd7d6-56cf-4f6a-87f0-1a7ab6b1a643	Solid	Panc-AdenoCA	52	No	67
DO34504	6bdf00f6-670f-466e-87fb-e853e41f000e	Solid	Panc-AdenoCA	44	No	37
DO45201	9fba5db6-c622-11e3-bf01-24c6515278c0	Solid	Liver-HCC	35	No	49
DO45207	a4ca18dc-c622-11e3-bf01-24c6515278c0	Solid	Liver-HCC	12	No	68
DO45205	a2a67c8a-c622-11e3-bf01-24c6515278c0	Solid	Liver-HCC	25	No	67
DO45209	a846f5e8-c622-11e3-bf01-24c6515278c0	Solid	Liver-HCC	57	No	70
DO15414	d3709eea-ca2a-49ac-b79c-871a5473d450	Solid	Head-SCC	32	No	52
DO49193	90b3c237-29a4-48b3-90b3-9f2c0ccb5928	Solid	Panc-AdenoCA	127	Yes	60
DO27208	abc94013-71f5-4ac6-88a4-01b4ef9f9d2f	Solid	Lung-SCC	76	Yes	73
DO220490	58c7e9c3-1345-48c0-a758-0887358b8696	Solid	Kidney-ChRCC	4	No	38
DO220140	4d4eff82-ede0-47f1-b49a-ada025952114	Solid	SoftTissue-Leiomyo	67	No	NA
DO49204	f4e926fd-006e-4c85-b71c-1433c325acb0	Solid	Panc-AdenoCA	161	No	67
DO17323	00bf0350-8c7c-4b9e-8143-13ea2dc1122f	Solid	Kidney-RCC	29	Yes	49
DO44919	4904d56f-0fe7-4482-8f6d-9e54d261f399	Solid	Liver-HCC	82	Yes	80
DO50829	5eddfb26-c623-11e3-bf01-24c6515278c0	Solid	Liver-HCC	45	No	78
DO50825	5bb37ffc-c623-11e3-bf01-24c6515278c0	Solid	Liver-HCC	25	No	70
DO50827	5dce221a-c623-11e3-bf01-24c6515278c0	Solid	Liver-HCC	69	Yes	48
DO33400	7410c00d-ed0b-48dc-a4bf-eb76ac613980	Solid	Panc-AdenoCA	163	No	76
DO50820	1c10ab52-01a3-11e4-8395-af1f6b7ba88c	Solid	Liver-HCC	8	No	77
DO50822	58f4ff52-c623-11e3-bf01-24c6515278c0	Solid	Liver-HCC	19	No	66
DO639	418a3dec-96ff-4719-becb-e1a8260cce2f	Solid	Bladder-TCC	98	No	69
DO23550	f61e794e-c622-11e3-bf01-24c6515278c0	Solid	Liver-HCC	11	No	69
DO47116	f4baf913-c4ac-46f3-83b6-306b9182207d	Solid	Kidney-RCC	43	Yes	56
DO49948	0d31a44f-1fc5-43a2-9633-36c4e650d3d2	Solid	Cervix-SCC	14	No	26
DO1559	110b5f05-ded7-45ec-b0f6-a941c92d77dd	Solid	Breast-AdenoCA	460	No	41
DO9940	66701395-5a53-41bb-866b-3bbf08bc33ab	Solid	ColoRect-AdenoCA	4	No	78
DO220349	e9032df3-8692-4146-a867-b9b64c9b310a	Solid	Kidney-ChRCC	305	Yes	41
DO12034	41d50a3c-49fc-4d8a-9c25-bbbcd3a5da6f	Brain	CNS-GBM	114	Yes	59
DO41343	ea6efcd1-11de-45f0-8bde-f1c06ad27e79	Solid	Uterus-AdenoCA	251	No	87
DO46420	6fffe0cf-bb38-4e77-88ab-a256bd7fbbce	Solid	Ovary-AdenoCA	375	No	65
DO46424	d8c2b4b2-e12b-43d2-bafc-87b29f027797	Solid	Ovary-AdenoCA	790	No	47
DO47911	edc8839f-fa6b-41e0-ad49-f688073730bd	Solid	Stomach-AdenoCA	210	No	54
DO39016	62fceb56-8c6e-4d20-9d2f-5b7042854d23	Solid	Thy-AdenoCA	4	No	66
DO14238	a8041e86-071e-46cd-8fb5-7ecdc1ab0553	Solid	Head-SCC	143	No	39
DO36345	769e2ac9-a121-4b2a-a0fd-5f755b579811	Solid	Prost-AdenoCA	15	No	71
DO4473	6d7f44df-e9f0-4542-a6d8-d14ee7804002	Solid	Breast-AdenoCA	252	Yes	38
DO46358	6821446e-8e76-46fe-b0b9-47feb46d2585	Solid	Ovary-AdenoCA	149	Yes	60
DO26280	b7f11036-7ac4-41bc-a9a4-64162725fdfc	Solid	Lung-AdenoCA	208	Yes	79
DO46350	d392ded3-afc8-4c79-b278-40245f18f2f8	Solid	Ovary-AdenoCA	125	No	66
DO31150	42af8f74-fd4b-486d-bc11-db53cc471d62	Solid	Ovary-AdenoCA	260	No	50
DO46352	86f23897-dba0-4e89-8381-d174eaa6fcc1	Solid	Ovary-AdenoCA	456	No	60
DO46354	42465bbd-289b-4e96-98fe-76809c5e1520	Solid	Ovary-AdenoCA	310	No	73
DO46356	6c31d730-1734-44ac-92b3-760981528723	Solid	Ovary-AdenoCA	207	Yes	68
DO52708	99e7016a-c3c1-431c-8838-beb78a3cc017	Heme	Lymph-CLL	9	No	75
DO52709	6cfce053-bfd6-4ca0-b74b-b2e4549e4f1f	Heme	Lymph-CLL	5	No	63
DO52703	14cbcbb1-028b-471a-bb4f-8b29cfa5e4eb	Heme	Lymph-CLL	4	No	63
DO52700	21e7e43e-f9b1-4351-a6d9-b9cd06d15f68	Heme	Lymph-CLL	6	No	62
DO52701	3e8a2c90-e747-4a22-bc9e-0b062479fec2	Heme	Lymph-CLL	3	No	57
DO52706	50f4d836-79a9-4bc7-a63a-7aa29e41d418	Heme	Lymph-CLL	5	No	75
DO52705	31a70598-33be-4f09-9990-bd7594467802	Heme	Lymph-CLL	3	No	75
DO32596	9a5bb831-8cb8-4de0-b94b-088cb38def1a	Solid	Ovary-AdenoCA	704	Yes	62
DO220549	6400c324-2c94-477d-acb9-669d4ea46f1e	Solid	Kidney-ChRCC	1	No	29
DO5012	f6114c69-71a1-47d5-9b28-b0227b1872f7	Solid	Breast-AdenoCA	453	No	52
DO4018	7cdbe0e8-f614-4f54-b864-fd6b39e8ef1c	Solid	Breast-LobularCA	134	Yes	50
DO1020	f221cbb5-eefa-187f-e040-11ac0c481708	Solid	Breast-AdenoCA	416	Yes	33
DO47171	c8f64a71-e545-4eb6-9da3-2d43ae0c2627	Solid	Kidney-RCC	29	Yes	65
DO217788	fc8130df-2e39-3814-e040-11ac0d485de0	Solid	Breast-AdenoCA	155	Yes	76
DO47174	effb868c-f905-41a0-ace1-b5e508732534	Solid	Kidney-RCC	16	No	70
DO52676	687baf0b-aed9-4ab2-adb6-556a1d177a24	Heme	Lymph-BNHL	5	No	55
DO52677	8fc11cb6-9d79-41c3-bb45-0dadda890e8d	Heme	Lymph-BNHL	107	Yes	42
DO52674	0e7f46ca-6f5c-4538-b6d6-00af65d57fcf	Heme	Lymph-BNHL	30	No	53
DO52675	995a1ad2-faca-4a37-a59d-e62455985afb	Heme	Lymph-BNHL	28	No	70
DO52672	461df2ae-fcf1-4b93-be0a-c14954fe7c42	Heme	Lymph-BNHL	52	No	55
DO52673	8ddcf0d9-312f-4055-8984-55d463face34	Heme	Lymph-BNHL	19	No	60
DO52670	929f2216-6ab3-414f-a814-49b69d4b49d9	Heme	Lymph-BNHL	119	No	75
DO52671	0d569bd5-418d-4d72-87ca-8e14668c2119	Heme	Lymph-BNHL	31	No	74
DO28873	0664753b-7566-41e0-8006-7009c6735406	Solid	Ovary-AdenoCA	110	No	50
DO52679	dbae3c4e-6d66-483a-a611-7285067bf85c	Heme	Lymph-BNHL	49	No	36
DO35114	c15a51cc-4fdc-4343-a410-13ddc238dac8	Solid	Panc-AdenoCA	37	No	65
DO35116	72f82fbd-9838-4082-b605-bc3d80226f16	Solid	Panc-AdenoCA	57	No	76
DO218068	f50fb278-1f0f-406e-b341-eb3d1b97afe6	Solid	Stomach-AdenoCA	442	No	81
DO47004	51e5a835-eb48-4640-87d0-f40f5e2bff18	Solid	Kidney-RCC	4	No	46
DO43210	b38d0777-4901-48b8-9cdc-33b7f13a424f	Solid	Uterus-AdenoCA	283	No	44
DO47000	8fc7a4cc-c25d-4372-bf17-2dae795e5596	Solid	Kidney-RCC	17	Yes	43
DO218269	fc8130e0-a38a-23b9-e040-11ac0c48327f	Solid	Breast-LobularCA	344	Yes	49
DO27978	0ae2193f-0d68-485a-b8c2-7568cbcce33e	Solid	Ovary-AdenoCA	24	No	49
DO43218	c082dc34-457e-40ec-8258-e11e8ed362c2	Solid	Uterus-AdenoCA	44	No	81
DO30750	bff518fb-6da7-4dfc-ae4c-bd3f641028e2	Solid	Ovary-AdenoCA	665	No	49
DO17848	1e046ab9-fa4c-4c15-8d78-ed0048c80ebf	Solid	Kidney-RCC	6	No	57
DO42544	92126163-00c3-41f2-9ce6-7aad5f621407	Solid	Uterus-AdenoCA	2	No	61
DO218669	fc8130df-6bec-7627-e040-11ac0d485e04	Solid	Breast-AdenoCA	340	No	76
DO43859	493e7008-551c-4c0e-b567-a0f31868629e	Solid	Uterus-AdenoCA	235	No	62
DO218404	fc8130df-2d5f-3b53-e040-11ac0d485dee	Solid	Breast-AdenoCA	144	Yes	55
DO22860	3bacc189-01b8-46cc-a442-f393c0f428c6	Solid	Liver-HCC	125	No	61
DO38238	a2e67393-50d7-4bcc-9bbd-c695086a936a	Solid	Stomach-AdenoCA	303	Yes	64
DO2897	eddfbfb9-3ae8-449b-b870-46062a2571c1	Solid	Breast-AdenoCA	222	No	82
DO27813	82b8cda8-fbff-455e-b0db-7ff6528bd6c8	Heme	Lymph-BNHL	69	No	74
DO27811	e6168db0-d12f-4218-8ab9-bd704201cb2b	Heme	Lymph-BNHL	297	No	49
DO218408	fc8130e0-0c53-b432-e040-11ac0c483283	Solid	Breast-AdenoCA	2	No	42
DO27817	bdbcffb0-c7da-4e7d-8002-9feffe48533c	Heme	Lymph-BNHL	15	Yes	71
DO31769	58faf969-bf37-4180-8807-2f44f2cc8eda	Solid	Ovary-AdenoCA	243	No	57
DO44978	70422e6d-cb1f-4284-8be9-1d4517ffad60	Solid	Liver-HCC	36	No	70
DO14942	ee963667-56b1-49bd-8896-e07b536d3014	Solid	Head-SCC	53	No	59
DO36285	dcf98acc-736b-4af6-bdca-a320a413165a	Solid	Prost-AdenoCA	144	Yes	55
DO33077	654dba9f-cfe5-4121-97c7-868613cdef53	Solid	Panc-AdenoCA	52	No	76
DO35228	96cca60e-17dc-44c3-90f7-1b57b0e08e5f	Solid	Panc-AdenoCA	43	No	68
DO11782	374cbd87-428e-4509-85c1-b7d3302c30a0	Brain	CNS-GBM	93	No	62
DO32916	cafe9603-a804-48fb-9217-e2d1c3c346c5	Solid	Panc-AdenoCA	165	Yes	78
DO217844	fc8130e0-096a-b991-e040-11ac0c48327d	Solid	Breast-AdenoCA	29	Yes	47
DO37409	88f2c496-3eb4-4c03-b3a5-8d5a55803aaf	Solid	Skin-Melanoma	140	Yes	42
DO2096	c61ded54-f80e-4da8-b1d8-e22551c96118	Solid	Breast-AdenoCA	59	No	61
DO218088	34a445c2-1eb4-4a9f-8838-cddc2f82aae4	Solid	Stomach-AdenoCA	101	No	58
DO218089	eb18e71d-2a27-4eae-aa27-4b2c0716d2ba	Solid	Stomach-AdenoCA	58	No	61
DO220870	1cd0acf2-3116-4dfa-a063-0a435b9f6da3	Solid	Skin-Melanoma	401	No	60
DO34448	aa4a868a-df23-4eef-a618-e945aa2ce98a	Solid	Panc-AdenoCA	94	No	79
DO43074	65f9a820-f026-4a10-8bb7-1fbc3b38321e	Solid	Uterus-AdenoCA	137	No	74
DO220874	2e76891c-b620-4cc0-9315-6f1217b09b1e	Solid	Skin-Melanoma	96	Yes	55
DO26769	fb0c6353-a90c-45e2-9355-7cd16cf756ff	Solid	Lung-SCC	209	Yes	75
DO37531	6507e084-c038-4ba6-a431-fb9a53190d5f	Solid	Skin-Melanoma	30	No	43
DO218698	f7fdda4f-7bf7-ede7-e040-11ac0c486e57	Solid	Breast-AdenoCA	83	Yes	44
DO48761	32be40fa-c623-11e3-bf01-24c6515278c0	Solid	Liver-HCC	24	No	55
DO48760	31c0c8f8-c623-11e3-bf01-24c6515278c0	Solid	Liver-HCC	19	No	70
DO32860	05070acd-3ec1-44bb-9c32-26d3a483a72a	Solid	Panc-AdenoCA	57	Yes	57
DO32863	ee8ba991-8c96-476e-b096-49f3aaaffc2f	Solid	Panc-AdenoCA	162	Yes	60
DO51129	982b58c4-02b3-4e7d-8af0-4b133d0c7e50	Solid	Prost-AdenoCA	171	Yes	66
DO51128	b1f2442f-a973-47b4-9891-f028f0d44adc	Solid	Prost-AdenoCA	9	No	69
DO51127	35553150-e4ef-4539-b220-259f2d634bd7	Solid	Prost-AdenoCA	162	No	59
DO51126	69dbe6ef-f5de-4c1f-b2f2-963dcb6ccd3e	Solid	Prost-AdenoCA	42	No	52
DO51125	db198301-6c69-4d56-88d1-c650406423dd	Solid	Prost-AdenoCA	81	No	55
DO51124	98f54445-b151-4aeb-b8cf-91d743ba066e	Solid	Prost-AdenoCA	113	Yes	61
DO51123	61d941f1-87df-43af-8a29-b6809c809275	Solid	Prost-AdenoCA	134	No	66
DO51122	8bbe4006-be0a-4cd5-91f6-529100d4f06e	Solid	Prost-AdenoCA	41	No	56
DO51121	dc85552c-2488-48d9-9da1-67a380945b85	Solid	Prost-AdenoCA	201	Yes	53
DO51120	59c18694-8a43-41dd-a6f6-52a20bc8dd54	Solid	Prost-AdenoCA	51	No	57
DO27783	2439ec74-1713-4d47-a5d9-886f69dddcb6	Heme	Lymph-BNHL	60	No	72
DO27781	f04aecf0-eb12-4ab9-928e-7bcf201b0b40	Heme	Lymph-BNHL	4	No	40
DO27787	650fe009-da01-4717-89df-9c95fafe3d7e	Heme	Lymph-BNHL	35	No	74
DO27785	f60007b3-0603-4ad1-8b47-d2d4c4c621e4	Heme	Lymph-BNHL	3	No	51
DO27789	f9837a56-7244-4846-a63d-266e6a92f168	Heme	Lymph-BNHL	46	No	66
DO44103	c67409b2-ac25-42a0-8543-4636ef132fe4	Solid	Breast-AdenoCA	113	Yes	49
DO6428	a9d055c6-6c53-4e85-8270-34883a1342a9	Heme	Lymph-CLL	4	No	78
DO22866	4624fd20-e2ad-4826-b606-a694b04e1076	Solid	Liver-HCC	14	No	68
DO6398	fb74cca4-ac9c-4be0-80e3-e71592f96aae	Heme	Lymph-CLL	8	No	69
DO23687	309f5324-5608-4f62-b744-5ab268b70927	Solid	Lung-AdenoCA	20	No	71
DO6396	aeeb01b4-790e-4929-bd59-6aad837603b1	Heme	Lymph-CLL	2	No	76
DO6394	3f72f750-5666-44e7-acaf-a912d89475be	Heme	Lymph-CLL	4	No	64
DO3140	2c6f1862-bb82-4e7e-9cb3-338bdf022ff4	Solid	Breast-AdenoCA	190	No	71
DO6934	4808f9e1-452d-45eb-9b87-2f87c67d3452	Heme	Lymph-CLL	31	Yes	68
DO23548	ef78f09c-c622-11e3-bf01-24c6515278c0	Solid	Liver-HCC	28	No	78
DO51081	f7cc504a-37c9-45f5-b50d-599c54dca157	Solid	Prost-AdenoCA	106	Yes	75
DO45181	8d7592e2-c622-11e3-bf01-24c6515278c0	Solid	Liver-HCC	38	No	84
DO45183	8eb90ea4-c622-11e3-bf01-24c6515278c0	Solid	Liver-HCC	21	No	72
DO45185	8fd5e62c-c622-11e3-bf01-24c6515278c0	Solid	Liver-HCC	260	Yes	89
DO45187	917564e4-c622-11e3-bf01-24c6515278c0	Solid	Liver-HCC	41	No	32
DO45189	9321341c-c622-11e3-bf01-24c6515278c0	Solid	Liver-HCC	81	Yes	85
DO44515	c14407ad-670e-4d1e-9417-2b76f4810fff	Solid	Kidney-RCC	3	No	58
DO14159	d25a4c65-9cb4-4611-909e-e68f93408d84	Solid	Head-SCC	34	No	79
DO45211	aabddb20-c622-11e3-bf01-24c6515278c0	Solid	Liver-HCC	427	Yes	76
DO45213	abbbe65c-c622-11e3-bf01-24c6515278c0	Solid	Liver-HCC	89	No	58
DO45215	af2cbdb6-c622-11e3-bf01-24c6515278c0	Solid	Liver-HCC	96	No	65
DO26563	4c3840df-9824-40db-879e-6d24adc8c155	Solid	Lung-SCC	51	No	73
DO45217	b070af2a-c622-11e3-bf01-24c6515278c0	Solid	Liver-HCC	145	Yes	69
DO45219	b1f19de6-c622-11e3-bf01-24c6515278c0	Solid	Liver-HCC	56	Yes	78
DO44517	2deb8f9a-9e0a-46d1-bcb5-902db3b5c8ac	Solid	Kidney-RCC	61	No	59
DO23048	d252f328-4583-4e97-9a71-bb2885f06f73	Solid	Liver-HCC	43	No	23
DO37627	8ea666b7-2b6e-4df8-9a9d-b8265b9749b4	Solid	Skin-Melanoma	235	Yes	63
DO46749	16c6f975-48fd-4cda-946a-777cb922949d	Solid	Panc-Endocrine	68	Yes	78
DO46747	b4e5626b-44fe-4cdb-a7d5-42028e0dbc4d	Solid	Panc-Endocrine	5	No	74
DO46745	7c477f01-8000-49dc-a692-e47fc15e0b4f	Solid	Panc-Endocrine	3	No	48
DO46744	1a5bf97e-3d49-4d3f-b385-ffa7a295be9c	Solid	Panc-Endocrine	10	No	69
DO49181	88bc38ba-ad1d-431e-a67e-0a5a23678386	Solid	Panc-AdenoCA	51	No	77
DO220157	56681386-d407-4f53-ae4f-6c04437652f7	Solid	SoftTissue-Leiomyo	10	No	NA
DO49183	e97ea3d7-9fcd-4df1-9ea8-587cb3be75ec	Solid	Panc-AdenoCA	107	Yes	51
DO220484	322f0b01-2118-4dbe-aba1-3875a54ee71b	Solid	Kidney-ChRCC	44	No	71
DO20082	2c581a74-7716-4c20-b366-a8e1d9a901f6	Solid	Kidney-RCC	22	No	61
DO28093	1dc9e7fd-fc62-4b32-9619-4e02a266a385	Solid	Ovary-AdenoCA	288	Yes	81
DO41530	99696731-c88f-427b-975b-1d90013e63ff	Solid	Uterus-AdenoCA	278	Yes	81
DO48581	3bb25b72-ceb1-4169-891e-339f22cb0f03	Solid	Panc-Endocrine	5	No	64
DO40759	54426b1a-e0d3-4d8e-9e81-2d8e6b153b22	Solid	Thy-AdenoCA	6	No	45
DO33184	ec646623-6d33-4fbd-888e-89f55d82eb11	Solid	Panc-AdenoCA	30	Yes	70
DO46984	141918cd-3e23-45bc-96e1-b208c80f69e7	Solid	Kidney-RCC	19	Yes	65
DO50839	67189cd8-c623-11e3-bf01-24c6515278c0	Solid	Liver-HCC	26	No	47
DO37750	c21a5d55-9790-429f-a4e6-420293c07b53	Solid	Skin-Melanoma	36	No	46
DO46980	bb659e7c-0b97-41b5-ac10-a66bb1f6f283	Solid	Kidney-RCC	18	No	56
DO3412	e7dc7492-3a84-49c7-8dea-8f508b53dc40	Solid	Breast-AdenoCA	49	No	55
DO10324	f4b9d98f-7b76-4eaa-9595-10b0973d5ff7	Solid	ColoRect-AdenoCA	61	No	81
DO50831	6012cb02-c623-11e3-bf01-24c6515278c0	Solid	Liver-HCC	26	No	52
DO37758	d432e99a-67fb-4609-b90f-99438eee7cae	Solid	Skin-Melanoma	50	Yes	45
DO50837	65f702b8-c623-11e3-bf01-24c6515278c0	Solid	Liver-HCC	11	No	53
DO50834	64b80154-c623-11e3-bf01-24c6515278c0	Solid	Liver-HCC	40	No	72
DO46568	3c2b1509-1eb9-4b79-9569-57810f291499	Solid	Ovary-AdenoCA	169	Yes	66
DO20829	72293a70-9dc8-4e4a-acdc-c74587a90420	Solid	Kidney-RCC	2	No	59
DO46561	4679f37a-4f09-449b-a1d8-1f02847996da	Solid	Ovary-AdenoCA	236	No	52
DO46560	5d922e48-aa70-454d-9417-c9af686feebc	Solid	Ovary-AdenoCA	77	No	45
DO46566	1659bae5-3140-4d05-891c-81b48277b2fc	Solid	Ovary-AdenoCA	259	Yes	78
DO36372	ab318624-db9d-41d8-b7b8-34712434f28f	Solid	Prost-AdenoCA	10	No	57
DO14204	0e6ca8dc-0f31-4675-95b1-5920576daeff	Solid	Head-SCC	40	No	57
DO46364	b97941dd-9844-4db2-9e25-42c725f47d70	Solid	Ovary-AdenoCA	95	Yes	45
DO46366	e84debc4-b47d-48ed-a0d0-2859f0ebf987	Solid	Ovary-AdenoCA	162	No	65
DO7112	513bafce-375c-49b0-ae75-6c607abd05d8	Heme	Lymph-CLL	8	No	78
DO46360	941fcb56-e059-403d-aab1-0692a3ecc45e	Solid	Ovary-AdenoCA	241	No	58
DO46362	cd9efdef-a7fb-49e5-9515-63606ae8bbfc	Solid	Ovary-AdenoCA	146	Yes	61
DO24130	fa2c3620-7e82-4b12-b135-87986f0f2890	Solid	Lung-AdenoCA	356	Yes	81
DO48977	b3b3a27c-ee9a-42af-a6d1-9af5970a98b9	Solid	Cervix-SCC	43	No	43
DO42937	105a51c4-cc7e-4d0f-9cf8-e4d64a31d14d	Solid	Uterus-AdenoCA	166	No	74
DO18671	d991f23a-dc1b-427a-b798-bd4187d3aa02	Solid	Kidney-RCC	4	No	75
DO39910	07a7c634-bd9a-4fc2-b9fe-87b060ec3d1f	Solid	Thy-AdenoCA	22	Yes	49
DO8004	b7f2e85a-3c6a-48b7-8a4f-2dec1d85359d	Solid	ColoRect-AdenoCA	5	No	80
DO13318	c27290e4-6835-448a-abdc-df8ddd5f4630	Brain	CNS-GBM	143	Yes	76
DO11292	eab71331-53d3-4cf5-96c9-5121a3962c27	Brain	CNS-GBM	32	Yes	61
DO35290	7266ec7b-4824-4b88-910e-e9bfb848d55f	Solid	Panc-AdenoCA	74	No	65
DO47162	3afb3f57-545a-4ed5-9461-2fcb28d89399	Solid	Kidney-RCC	16	Yes	52
DO47165	494701ce-05d4-440b-a65e-d925902b9d42	Solid	Kidney-RCC	3	Yes	51
DO18164	db4592fb-13c2-4d61-9dc3-a5d43def8d4b	Solid	Kidney-RCC	5	No	62
DO16233	9c181313-5b4c-41c5-9ad5-a5a86fe609aa	Solid	Kidney-RCC	4	No	42
DO218075	0f9e70b3-24cf-4d76-af7b-84ace66ec5a7	Solid	Head-SCC	66	No	50
DO52029	b537bc07-9998-49f4-bbbe-5b617152bfd9	Solid	Head-SCC	36	No	57
DO38404	c8e961b4-e324-40a2-89f6-736ec3845bc9	Solid	Stomach-AdenoCA	28	No	78
DO35126	441d2f21-b448-4fc8-8c54-9b85aca56237	Solid	Panc-AdenoCA	101	No	55
DO35128	da1ed4b9-f428-48aa-834d-1d9673999044	Solid	Panc-AdenoCA	160	Yes	83
DO47016	603594e3-e427-494c-b9ee-e872d6629563	Solid	Kidney-RCC	18	Yes	51
DO4138	2290b078-6a5b-4c83-9dfb-b525bbf14e4e	Solid	Breast-AdenoCA	255	Yes	73
DO16015	29fc38aa-f367-46a3-a14d-a5f657ad0caa	Solid	Head-SCC	34	No	71
DO38535	5c4b369c-51a3-4ca7-8b9d-2a8e49c0dde7	Solid	Stomach-AdenoCA	29	No	67
DO218673	65be412d-46c3-4cbf-9b46-b35351e53065	Solid	Stomach-AdenoCA	246	Yes	73
DO498	abd2d959-d5ed-4eb3-9759-67eb1aa23325	Solid	Bladder-TCC	117	Yes	84
DO218417	50e3a421-9741-4cd8-911b-0f47ca518b6a	Solid	Biliary-AdenoCA	112	No	53
DO218411	e7c90af0-4b03-453e-b44f-e07248415088	Solid	Biliary-AdenoCA	96	No	56
DO2551	df291849-4c35-44e1-b013-8f6b7ee36113	Solid	Breast-AdenoCA	423	No	52
DO218419	fc8130df-2211-cfcc-e040-11ac0d485dde	Solid	Breast-AdenoCA	178	Yes	51
DO33984	3e4d0e50-8cf4-4eb0-a00a-ccf0484ecc2f	Solid	Panc-AdenoCA	124	No	64
DO41951	82d2ea5f-ebdc-4907-a287-fe837fd6b59c	Solid	Uterus-AdenoCA	241	No	67
DO36822	5b180356-cf58-4fad-a3d4-00fc12b43fcc	Solid	ColoRect-AdenoCA	72	No	41
DO15014	7e584ff6-0b81-4f85-81da-b8117afee326	Solid	Head-SCC	214	No	62
DO41217	96f337d2-cec4-4484-87cd-ab2109d2bf50	Solid	Uterus-AdenoCA	291	No	61
DO2084	aa58c09a-7799-4675-8310-d270224b163e	Solid	Breast-AdenoCA	117	Yes	82
DO32900	8454fe53-869d-41c8-b0c8-a7929d00eec3	Solid	Panc-AdenoCA	192	No	51
DO11794	3914c02e-44ad-4c96-8464-61aa95b42c49	Brain	CNS-GBM	107	No	47
DO37435	14630c19-9ee0-4ab3-9d8b-8c3309d1e7d0	Solid	Skin-Melanoma	266	Yes	45
DO218306	e2e6a409-b64d-463c-ac3b-e7987a3124f0	Solid	Head-SCC	22	No	45
DO37432	04aa6b77-8074-480c-872e-a1a47afa5314	Solid	Skin-Melanoma	107	No	45
DO42673	bcf858fd-cc3b-4fde-ab10-eb96216f4366	Solid	Uterus-AdenoCA	2	No	69
DO220908	b42d183c-bc9c-4652-9e56-10c54c5ee96e	Solid	Skin-Melanoma	36	No	19
DO220902	63762458-902a-4329-a823-703b54cb5f9d	Solid	Skin-Melanoma	155	Yes	70
DO220900	28839c75-90a8-493f-b658-8c63e0ebd324	Solid	Skin-Melanoma	152	Yes	39
DO220901	22d67778-61fc-4f15-95b8-7e7c6cc7112b	Solid	Skin-Melanoma	25	No	56
DO220906	deb9fbb6-656b-41ce-8299-554efc2379bd	Solid	Skin-Melanoma	128	Yes	70
DO220907	25e20393-752b-4796-9001-0e22ee04c586	Solid	Skin-Melanoma	23	No	30
DO220904	bcf76f1a-7109-422d-94c9-5e8364895fa0	Solid	Skin-Melanoma	1234	Yes	48
DO220905	eeddf701-93f9-4f10-85cb-9dce1760bae8	Solid	Skin-Melanoma	34	No	47
DO49184	d4907a1b-8b06-47c5-8bca-c781d9cddaf8	Solid	Panc-AdenoCA	80	No	56
DO220153	522dc834-8367-4f49-b93b-fcba91a2de7e	Solid	SoftTissue-Leiomyo	38	No	NA
DO48578	00508f2b-36bf-44fc-b66b-97e1f3e40bfa	Solid	Panc-Endocrine	148	Yes	59
DO48573	6dc43234-4f07-4c53-8b07-8d78d9dbad3b	Solid	Panc-Endocrine	7	No	71
DO48577	fc9d5fc6-7f7d-1313-e040-11ac0d485f85	Solid	Prost-AdenoCA	83	No	71
DO36572	7d59205a-65ec-4341-9748-28639d82ed29	Solid	ColoRect-AdenoCA	20	No	67
DO22875	a2f143d6-ba07-4ff0-960d-b29c3c716665	Solid	Liver-HCC	73	No	44
DO51138	2c9c50ff-01d9-4703-931b-04119178706f	Solid	Prost-AdenoCA	90	No	61
DO51139	36962459-e81f-4b8c-a08d-df60ef3283a3	Solid	Prost-AdenoCA	86	Yes	60
DO32878	a2238b5f-0513-487a-9b1b-7bef85ebf336	Solid	Panc-AdenoCA	66	Yes	69
DO51134	08e1d976-6c39-428e-a4c2-f655b675683e	Solid	Prost-AdenoCA	53	No	72
DO51135	ab8a55ed-ff47-4cad-ad91-52b9dc25aca7	Solid	Prost-AdenoCA	213	Yes	61
DO51136	8a9359de-b0ad-4a2d-a543-e3b982697db9	Solid	Prost-AdenoCA	14	No	64
DO51137	836ec5a5-e385-4236-83e7-2641ee35db7f	Solid	Prost-AdenoCA	131	Yes	64
DO51130	4d11d7da-1204-437e-87b1-e8337a67c9a8	Solid	Prost-AdenoCA	171	No	70
DO51131	3e86e68b-d083-4450-b056-4cd0f8d4a084	Solid	Prost-AdenoCA	48	Yes	58
DO51132	fe083d2d-d088-4ac1-825b-8c5bbfe974ac	Solid	Prost-AdenoCA	35	No	57
DO51133	0cb4356c-b5d6-4541-b048-ff6d4b3a5d26	Solid	Prost-AdenoCA	78	Yes	63
DO27779	fce8d8c6-f2a0-43a8-9a7a-b9c519a6686c	Heme	Lymph-BNHL	146	No	75
DO27773	81b4dd02-34ec-4ddc-8818-ed888a60ad88	Heme	Lymph-BNHL	8	No	43
DO44111	b27d75ba-5989-4200-bfe9-f1b7d7cf8008	Solid	Breast-AdenoCA	909	Yes	49
DO6418	eba6d269-27f8-4e50-b59a-5d639bdd5cff	Heme	Lymph-CLL	17	No	62
DO49427	52f43b72-15ea-40a0-a3b4-4bf22bc0bf25	Solid	Panc-AdenoCA	28	Yes	69
DO49424	40378b7a-a65d-4510-aaba-a34c4058fac7	Solid	Panc-AdenoCA	79	No	84
DO15527	1db83e80-bdf7-4d8d-8008-bd8406d641fc	Solid	Head-SCC	60	No	50
DO49422	1327bbd4-a466-4e26-905f-cf91315f1cc8	Solid	Panc-AdenoCA	85	Yes	74
DO49421	6b20f942-7b89-497c-8a2e-ccce74d20ca9	Solid	Panc-AdenoCA	56	Yes	74
DO49420	f283ed80-8302-4f26-99ed-ea20d101289d	Solid	Panc-AdenoCA	25	No	64
DO44088	e3ef5cad-4d6e-4f04-babb-a908ee02644b	Solid	ColoRect-AdenoCA	16	No	64
DO51731	d3aff5d3-23c0-43ae-9c01-8ddd776b530b	Solid	ColoRect-AdenoCA	94	No	71
DO50357	0ef92ff8-829f-425a-91d8-c594b6e22a2b	Solid	Eso-AdenoCA	117	Yes	59
DO50355	3e6a17f9-c249-41b6-ba49-55aaa39d21c5	Solid	Eso-AdenoCA	223	No	60
DO50354	77c022d3-2f29-49d3-a1df-cc2e9407fd7f	Solid	Eso-AdenoCA	410	Yes	61
DO38731	ea1cac20-88c1-4257-9cdb-d2890eb2e123	Solid	Stomach-AdenoCA	99	No	79
DO50350	28e81540-4744-4865-b627-c7c9d8a3c2b8	Solid	Eso-AdenoCA	184	No	51
DO26572	24badf07-8615-48a3-8d6e-45c3d783f18d	Solid	Lung-SCC	96	Yes	77
DO44086	8a929c55-35a6-4645-bb70-4b85d281b139	Solid	ColoRect-AdenoCA	94	No	68
DO45229	bba106ce-c622-11e3-bf01-24c6515278c0	Solid	Liver-HCC	31	No	74
DO45225	b994762c-c622-11e3-bf01-24c6515278c0	Solid	Liver-HCC	59	Yes	69
DO45227	ba940092-c622-11e3-bf01-24c6515278c0	Solid	Liver-HCC	616	No	57
DO6255	7bc3209f-b349-49bf-9b3d-44ef870b586f	Solid	Cervix-SCC	29	No	58
DO45221	b32449c0-c622-11e3-bf01-24c6515278c0	Solid	Liver-HCC	104	Yes	75
DO45223	b67208c4-c622-11e3-bf01-24c6515278c0	Solid	Liver-HCC	19	No	67
DO45157	78bc4dfa-c622-11e3-bf01-24c6515278c0	Solid	Liver-HCC	9	No	62
DO45153	74ec279a-c622-11e3-bf01-24c6515278c0	Solid	Liver-HCC	27	No	77
DO46759	4b5d9d8c-ff95-45f4-9287-2804e8a98ade	Solid	Panc-Endocrine	21	No	61
DO45151	70c2f91e-c622-11e3-bf01-24c6515278c0	Solid	Liver-HCC	26	No	64
DO50442	27b56bf2-7a9d-4061-98d4-61fe2761578c	Solid	Eso-AdenoCA	216	Yes	81
DO46755	59e2d6d1-debd-4796-ab0c-6a5673a990fc	Solid	Panc-Endocrine	2	No	59
DO220126	cb5e1546-cda6-4991-911c-f3dd9f1a475a	Solid	SoftTissue-Leiomyo	247	Yes	NA
DO46757	0e7ac212-0469-4f17-9432-205ab1831257	Solid	Panc-Endocrine	16	No	66
DO46751	9cfa4e8f-ea4d-433b-8c2c-54f66ecb7e43	Solid	Panc-Endocrine	12	No	76
DO45159	7ae510f8-c622-11e3-bf01-24c6515278c0	Solid	Liver-HCC	48	No	65
DO46753	559c30f2-8ae7-43c8-819c-800261065e06	Solid	Panc-Endocrine	5	No	59
DO49738	bd2cc59d-f5ce-46ed-beb0-4c80b24cbe71	Solid	Kidney-RCC	3	No	62
DO28089	2c9dc04b-e9ec-4cf1-ab2c-a18edb30dd37	Solid	Ovary-AdenoCA	235	No	50
DO6898	a9a240f3-d237-4bb8-b968-e4a3cc7c2633	Heme	Lymph-CLL	6	No	76
DO44930	5ead73fe-1c34-48ed-b20d-89fc3c82dbd6	Solid	Liver-HCC	164	No	67
DO51171	1b7838c9-c685-41c3-b184-a2e40c7c4dc7	Solid	Panc-Endocrine	2	No	74
DO45089	8a2580c3-9c89-4cb0-b94d-3eca15dac1c3	Solid	Liver-HCC	78	No	45
DO32831	03c3c692-8a86-4843-85ae-e045f0fa6f88	Solid	Panc-AdenoCA	258	No	49
DO45081	f0768c67-f38c-40a8-8f27-81a927fb5dca	Solid	Liver-HCC	42	No	63
DO45083	5042b417-d14e-42bb-b6f3-de303346a252	Solid	Liver-HCC	28	No	62
DO45085	4f1fc78e-733d-4c6e-86b2-dbe1f98c141d	Solid	Liver-HCC	135	No	68
DO50449	5fd632ea-085e-4e9b-8dcc-ec94e492d3bf	Solid	Eso-AdenoCA	175	No	59
DO45087	ec23a354-e339-4466-9a1b-8e886ef627e6	Solid	Liver-HCC	22	No	56
DO51175	05c487aa-72d8-42e6-aa2b-b9b5ce273f5c	Solid	Panc-Endocrine	1	No	71
DO46571	f1504811-8363-41e6-b43c-62452b1262d3	Solid	Ovary-AdenoCA	255	No	61
DO33600	92dc0e0c-842f-40de-9c39-486b491ea80a	Solid	Panc-AdenoCA	197	No	77
DO3352	f39cc911-36a7-4c06-9e91-4ad86281db3d	Solid	Breast-AdenoCA	44	Yes	58
DO38547	153a64ee-6322-4f2e-b3df-77ef7d3a4cf0	Solid	Stomach-AdenoCA	148	No	70
DO20905	14dd86c1-dfb3-4124-a453-4d64223bc048	Solid	Kidney-RCC	15	No	55
DO50774	34c24482-c623-11e3-bf01-24c6515278c0	Solid	Liver-HCC	20	No	68
DO36360	d32f41fb-0744-4a62-81f6-0260c4920049	Solid	Prost-AdenoCA	126	Yes	67
DO50776	35cca3b8-c623-11e3-bf01-24c6515278c0	Solid	Liver-HCC	37	No	75
DO50772	33a8693c-c623-11e3-bf01-24c6515278c0	Solid	Liver-HCC	14	No	70
DO50778	36d9c1aa-c623-11e3-bf01-24c6515278c0	Solid	Liver-HCC	138	Yes	60
DO7018	a7e1deb7-2e3d-4e36-90c7-9cae34cdcfb3	Heme	Lymph-CLL	2	No	60
DO33042	3c86ba21-7b11-4ec7-9d20-a2325197c676	Solid	Panc-AdenoCA	83	Yes	76
DO49695	c36213e4-c057-46f5-ada5-f1f921855bb4	Solid	Liver-HCC	12	No	78
DO46372	0d0793c1-df1b-4db1-ba36-adcb960cc0f5	Solid	Ovary-AdenoCA	345	No	39
DO46370	2a8d63eb-0174-4213-9214-413f391f512c	Solid	Ovary-AdenoCA	334	Yes	54
DO46376	669f0e01-28f6-4ed8-bdb5-73f84ea28f78	Solid	Ovary-AdenoCA	297	Yes	58
DO46374	53bcbb68-addd-47fc-9910-cd1d3f38197d	Solid	Ovary-AdenoCA	209	No	69
DO32646	1be8fa2c-8fea-4e8c-90db-c04d9fcdbf49	Solid	Ovary-AdenoCA	122	No	77
DO221504	f9c6f4ca-4bb8-26b4-e040-11ac0d485600	Solid	Prost-AdenoCA	4	No	58
DO46378	c767254e-b289-4904-a80f-050cf01ff8ba	Solid	Ovary-AdenoCA	604	No	59
DO7108	767517f2-f94c-44bb-9af6-36b662b166ef	Heme	Lymph-CLL	1	No	63
DO221503	f9c07ba7-152a-f624-e040-11ac0c484cd5	Solid	Prost-AdenoCA	2	No	54
DO26806	c48d7f4a-e98a-4077-a749-eb9f56f05b84	Solid	Lung-SCC	602	Yes	68
DO219970	72f0a49a-aec8-47e5-846a-956c4da1507c	Solid	SoftTissue-Liposarc	2064	No	NA
DO46988	a89a2341-263d-4e7f-87fa-18d9692d6b2b	Solid	Kidney-RCC	4	No	65
DO4036	4d409156-3a36-4c63-9ad6-b6af34f27b06	Solid	Breast-AdenoCA	358	Yes	63
DO47156	9a015939-8810-4808-9dfa-fb60a1173bc7	Solid	Kidney-RCC	3	Yes	60
DO47150	a2034620-e4b5-4d4f-ac05-7fc1c098eb40	Solid	Kidney-RCC	19	Yes	59
DO47153	b9d2e29e-8546-4310-aeea-e029f17c0516	Solid	Kidney-RCC	1	No	54
DO27636	ad41f1f3-e38e-4418-9c16-52bca5719f39	Solid	Lung-SCC	86	No	56
DO47159	d5c87d16-172f-4790-8867-949dcaa534d4	Solid	Kidney-RCC	12	Yes	83
DO30060	9020b6a5-8325-4b0d-84d9-04371c857910	Solid	Ovary-AdenoCA	200	Yes	73
DO16769	d429c27a-5963-42fe-b3a0-7252c20669d8	Solid	Kidney-RCC	18	No	62
DO26971	935b113e-f5ed-4a07-8e1d-1603daba7f40	Solid	Lung-SCC	307	No	65
DO35138	3fb8f017-576f-4901-b8bf-3a58e5d43de3	Solid	Panc-AdenoCA	24	No	69
DO35136	ded2689b-8e37-480c-b37c-acc538e54ddf	Solid	Panc-AdenoCA	107	Yes	61
DO35132	fa9a3247-a465-4fdf-bb64-5afaa83a5d76	Solid	Panc-AdenoCA	23	No	69
DO12070	4a1ad661-f6ae-44e8-b50b-72ff658ff22b	Brain	CNS-GBM	39	Yes	58
DO218796	f7f3e156-0dde-72b9-e040-11ac0d48542c	Solid	Breast-AdenoCA	143	No	34
DO218243	dd9d2e9e-02dc-40fc-842b-c5b9707fca56	Solid	Stomach-AdenoCA	32	No	52
DO17791	063cfacf-9933-4a2d-8921-0aeb76e12779	Solid	Kidney-RCC	9	Yes	49
DO44091	080ecc31-756a-4a1b-a51e-d632ac8219f7	Solid	ColoRect-AdenoCA	179	No	74
DO25444	bce88385-4a1b-4a8c-920c-060f6a2675d4	Solid	Lung-AdenoCA	74	No	76
DO22548	d414e076-dcb6-4edf-adef-0abdc57354ea	Brain	CNS-Oligo	6	No	57
DO218428	fc8130e0-a538-dda3-e040-11ac0c483264	Solid	Breast-AdenoCA	318	No	84
DO220828	fc8130e3-023d-c7d4-e040-11ac0c483295	Solid	Breast-AdenoCA	217	Yes	57
DO5347	2b000af3-2c9d-4eaa-af3f-8101b7425c37	Solid	Breast-AdenoCA	212	No	37
DO220820	f7d77a03-28a0-f446-e040-11ac0c4866fb	Solid	Breast-LobularCA	2	No	69
DO220823	fc8130df-8ec8-5b1e-e040-11ac0d485e06	Solid	Breast-AdenoCA	266	No	82
DO220822	fc8130df-2628-304a-e040-11ac0d485dfa	Solid	Breast-AdenoCA	54	Yes	51
DO220824	fc8130df-24d9-32f1-e040-11ac0d485df0	Solid	Breast-AdenoCA	10	No	63
DO9074	2cdc4cce-0877-4ec1-85f5-20c909912e65	Solid	ColoRect-AdenoCA	18	No	72
DO25068	68c2a355-862c-4657-b296-5776ed8447b0	Solid	Lung-AdenoCA	40	Yes	52
DO695	8c619cbc-9e91-4716-9711-5236e55d8f46	Solid	Bladder-TCC	62	No	73
DO217826	fc8130df-1f21-c8f9-e040-11ac0d485dfc	Solid	Breast-AdenoCA	21	No	39
DO217822	7eb0f792-858f-45d1-a908-125b02ea1506	Solid	Stomach-AdenoCA	134	No	65
DO30340	80f02aec-c07a-4bcb-b547-e60f8c33a7b1	Solid	Ovary-AdenoCA	239	No	48
DO37426	d053f88f-09e6-472e-a691-bb293c461399	Solid	Skin-Melanoma	51	No	54
DO218333	fc8130e3-01ba-c740-e040-11ac0c483291	Solid	Breast-AdenoCA	331	No	51
DO37424	64dd81e1-35fa-4579-8a4c-f7486adbb949	Solid	Skin-Melanoma	137	Yes	63
DO37425	3869ff3f-21b9-4817-8ff4-83c6fc75ab11	Solid	Skin-Melanoma	42	No	49
DO522	94108975-b7a0-40ba-ad39-e44cc62e8cc0	Solid	Bladder-TCC	206	No	64
DO35082	31c75873-abb4-4d88-9e2f-07497a6c892d	Solid	Panc-AdenoCA	260	Yes	68
DO220911	8ca665f8-fe78-48bf-8c0f-c606d92885d4	Solid	Skin-Melanoma	92	No	39
DO220910	7117854b-6f0a-4a43-b66c-506a3e29377d	Solid	Skin-Melanoma	93	Yes	43
DO220913	a84915de-6562-4836-86f9-f2a05598296e	Solid	Skin-Melanoma	85	No	49
DO220912	681e2301-2057-40e4-ab63-934775d63faa	Solid	Skin-Melanoma	24	No	37
DO10486	a0f94565-9169-49ee-8e6a-21bdc43d9de6	Solid	ColoRect-AdenoCA	9	No	81
DO28412	e9d98643-01ee-40c3-a617-e004559625cd	Solid	Ovary-AdenoCA	96	Yes	67
DO23519	a3914a6c-c622-11e3-bf01-24c6515278c0	Solid	Liver-HCC	208	No	65
DO23518	9aac83e4-c622-11e3-bf01-24c6515278c0	Solid	Liver-HCC	31	No	67
DO23517	99bdc3da-c622-11e3-bf01-24c6515278c0	Solid	Liver-HCC	122	Yes	62
DO23516	98d27916-c622-11e3-bf01-24c6515278c0	Solid	Liver-HCC	67	No	69
DO23515	8659a35e-c622-11e3-bf01-24c6515278c0	Solid	Liver-HCC	34	No	71
DO23514	82aefe8e-c622-11e3-bf01-24c6515278c0	Solid	Liver-HCC	40	No	64
DO23513	7eac4710-c622-11e3-bf01-24c6515278c0	Solid	Liver-HCC	81	No	76
DO23512	6d9d7ffc-c622-11e3-bf01-24c6515278c0	Solid	Liver-HCC	11	No	60
DO16999	85448d11-9f84-44b7-8ae3-a115f24bdb76	Solid	Kidney-RCC	12	No	75
DO23510	674819dc-c622-11e3-bf01-24c6515278c0	Solid	Liver-HCC	99	Yes	80
DO37515	2399ab13-abfa-480e-9fda-7947edc420be	Solid	Skin-Melanoma	167	Yes	47
DO48741	2468e58c-c623-11e3-bf01-24c6515278c0	Solid	Liver-HCC	122	No	64
DO48743	295aac88-c623-11e3-bf01-24c6515278c0	Solid	Liver-HCC	227	Yes	69
DO48742	2828e5e6-c623-11e3-bf01-24c6515278c0	Solid	Liver-HCC	38	No	76
DO48747	2bd56bba-c623-11e3-bf01-24c6515278c0	Solid	Liver-HCC	7	No	62
DO51109	86874a67-aa86-45f1-be32-3b2722ebedec	Solid	Prost-AdenoCA	81	Yes	65
DO51108	61a48c69-4f7d-4dc6-aff7-88a6c33137df	Solid	Prost-AdenoCA	8	Yes	68
DO18016	64446aec-c125-4c81-b9cc-62482cb1aaed	Solid	Kidney-RCC	20	No	67
DO51100	ed7be9ae-e603-4731-8d91-a8285abaee33	Solid	Prost-AdenoCA	5	No	56
DO51103	4c5228b5-bf31-4abd-a47c-d088e16dba13	Solid	Prost-AdenoCA	67	Yes	63
DO51102	734a8251-9ecc-47f5-835f-846b67693ca6	Solid	Prost-AdenoCA	75	No	63
DO51105	79914ce9-04d8-4b0d-9f16-2e528044966e	Solid	Prost-AdenoCA	120	No	66
DO51104	4eac784b-084a-4106-9a76-2d9fbec57033	Solid	Prost-AdenoCA	68	No	63
DO51107	6f25ca85-4b4a-420f-b0cc-5a4f65a97da3	Solid	Prost-AdenoCA	135	Yes	59
DO51106	48c33a30-557b-4ecf-8066-5b4b068b5e3a	Solid	Prost-AdenoCA	63	Yes	45
DO34736	3b526846-72d6-4e10-b7cd-8cdb45a92a1c	Solid	Panc-AdenoCA	131	Yes	78
DO49439	b80ca528-2c5f-400c-8df3-9c47869a64c2	Solid	Panc-AdenoCA	14	No	79
DO49436	c741fb12-8160-43a7-bc70-2c545ea0031d	Solid	Panc-AdenoCA	57	No	69
DO49430	170ad241-9e24-469b-b7ca-3fd783a89b21	Solid	Panc-AdenoCA	166	Yes	81
DO49433	631ab9d0-5400-400c-b0bc-c3e576bcfe06	Solid	Panc-AdenoCA	43	Yes	48
DO22914	992d9566-b1da-421a-bf36-d23382b115fa	Solid	Liver-HCC	96	Yes	81
DO28521	ff3fe4a3-7d19-4d4d-81b6-aaa41ba5bf39	Solid	Ovary-AdenoCA	283	Yes	68
DO8858	05780d48-80e7-4d70-b00c-081f8a9519f2	Solid	ColoRect-AdenoCA	52	No	64
DO50348	f48c3c82-bebe-4b8e-909e-e1a51a7142ec	Solid	Eso-AdenoCA	298	No	68
DO50349	384ef419-ee94-4563-9237-236fddeb4b64	Solid	Eso-AdenoCA	67	Yes	73
DO50345	8ff9b1b6-a498-47fe-a970-ab7cfb64e653	Solid	Eso-AdenoCA	148	No	75
DO50346	b53dcb4d-f894-47b8-8a4e-17c7998d8120	Solid	Eso-AdenoCA	266	No	65
DO50340	abe290ed-67c8-42bb-84f7-0d32a5f8f3db	Solid	Eso-AdenoCA	170	Yes	72
DO50341	15e7d981-8c27-4b2b-b4f8-626e22021895	Solid	Eso-AdenoCA	619	Yes	77
DO50342	293a2f0a-4846-4c7c-b8b1-bb741c8d3275	Solid	Eso-AdenoCA	165	Yes	67
DO50343	2b41746a-95c0-4875-afb5-c6d3d3ad30d9	Solid	Eso-AdenoCA	162	Yes	77
DO45239	d182b67c-c622-11e3-bf01-24c6515278c0	Solid	Liver-HCC	68	Yes	42
DO6249	14b8bbf2-310b-459b-b52d-a7ef510ce1cf	Solid	Cervix-SCC	58	No	50
DO45233	c021b61c-c622-11e3-bf01-24c6515278c0	Solid	Liver-HCC	43	Yes	83
DO45231	bcc74a5e-c622-11e3-bf01-24c6515278c0	Solid	Biliary-AdenoCA	32	No	84
DO45237	cf2d34c4-c622-11e3-bf01-24c6515278c0	Solid	Liver-HCC	163	No	58
DO45235	c271b7d2-c622-11e3-bf01-24c6515278c0	Solid	Liver-HCC	35	No	68
DO46769	aa215f18-ae1f-4f0e-89dd-ac59ee8c8c44	Solid	Panc-Endocrine	8	No	69
DO45145	69f37546-c622-11e3-bf01-24c6515278c0	Solid	Liver-HCC	50	No	78
DO45147	6baee028-c622-11e3-bf01-24c6515278c0	Solid	Liver-HCC	93	No	57
DO45141	10db2142-c623-11e3-bf01-24c6515278c0	Solid	Liver-HCC	43	No	73
DO45143	6622f932-c622-11e3-bf01-24c6515278c0	Solid	Liver-HCC	15	No	69
DO46761	a4beedc3-0e96-4e1c-90b4-3674dfc01786	Solid	Panc-Endocrine	4	No	67
DO51962	0bfd1043-817e-e3e4-e050-11ac0c4860c5	Solid	Prost-AdenoCA	371	Yes	56
DO46763	5f13e9b8-6c8e-4fd7-aef1-da4e5d5e2a5e	Solid	Panc-Endocrine	11	No	79
DO51960	0bfd1043-7ec1-aaec-e050-11ac0c482f39	Solid	Prost-AdenoCA	313	Yes	55
DO51967	22cd3875-a123-4f0d-8cd1-371958208ad6	Heme	Lymph-CLL	8	No	54
DO45149	6ec4456e-c622-11e3-bf01-24c6515278c0	Solid	Liver-HCC	30	No	70
DO51965	0bfd1043-8180-e3e4-e050-11ac0c4860c5	Solid	Prost-AdenoCA	772	No	58
DO51964	0bfd1043-7ebf-aaec-e050-11ac0c482f39	Solid	Prost-AdenoCA	462	Yes	67
DO49728	b4f515ce-5bee-4e40-a66a-01f41e92181e	Solid	Kidney-RCC	86	No	54
DO23735	fa6a60f5-8949-4e01-9435-d3117601627f	Solid	Lung-AdenoCA	107	Yes	69
DO219106	4cfb0aee-6661-478a-8694-9d8ba15e46b7	Solid	ColoRect-AdenoCA	45	No	55
DO6354	4b7a704b-e516-4275-be11-45cc935237e2	Heme	Lymph-CLL	6	No	46
DO45096	27fcccdc-c622-11e3-bf01-24c6515278c0	Solid	Liver-HCC	46	No	69
DO45097	2ecd8358-c622-11e3-bf01-24c6515278c0	Solid	Liver-HCC	32	No	69
DO45094	23eb72d8-c622-11e3-bf01-24c6515278c0	Solid	Liver-HCC	22	No	76
DO45095	2572b0bc-c622-11e3-bf01-24c6515278c0	Solid	Liver-HCC	78	No	66
DO45092	15fd8dc8-c622-11e3-bf01-24c6515278c0	Solid	Liver-HCC	16	No	62
DO45093	1df8939c-c622-11e3-bf01-24c6515278c0	Solid	Liver-HCC	51	Yes	71
DO45091	10cb8ac6-c622-11e3-bf01-24c6515278c0	Solid	Liver-HCC	49	No	56
DO14686	02c6a893-49c5-49d1-8eb1-195021e70d52	Solid	Head-SCC	39	No	38
DO41080	19c1c97f-a3ec-44a8-8a20-6f97caed1a4f	Solid	Uterus-AdenoCA	120	No	60
DO45099	31bcfd64-c622-11e3-bf01-24c6515278c0	Solid	Liver-HCC	25	No	46
DO6402	55c82198-5be6-4cc5-b5b3-b707af234107	Heme	Lymph-CLL	7	No	58
DO14049	a8f86b64-914c-4d89-897b-33bcdd1759f7	Brain	CNS-GBM	212	Yes	51
DO46611	f6189828-eeaa-4d21-b163-53bf3d47a640	Solid	Ovary-AdenoCA	258	No	52
DO46961	8fa0484b-5f95-4ec8-b3de-cea2e8f3c5ca	Solid	Kidney-RCC	9	Yes	59
DO46368	f988e698-9b34-45ce-ba4c-74e06e9cae4a	Solid	Ovary-AdenoCA	220	No	57
DO220221	7a5d3b6b-be5a-4e55-9255-32a069b8af3d	Solid	SoftTissue-Leiomyo	38	Yes	NA
DO217786	fc8130df-6977-7704-e040-11ac0d485de4	Solid	Breast-AdenoCA	46	No	86
DO217787	f7c6a336-3126-7580-e040-11ac0c485971	Solid	Breast-AdenoCA	53	Yes	89
DO10908	d60f54f5-b154-42c4-99fb-cea4e7a33dc7	Brain	CNS-GBM	173	Yes	63
DO220599	9d29543e-8601-4fd0-8e76-3df3de465cab	Solid	Kidney-ChRCC	4	No	41
DO3614	01658141-8398-4585-9f0f-8355dd9b0604	Solid	Breast-AdenoCA	427	Yes	62
DO49659	e30c64d5-e796-4cfc-8dc8-6e62bf97822f	Solid	Liver-HCC	12	No	63
DO10900	96ef40c3-8d4c-4fe1-a33a-99f5b205a0bb	Brain	CNS-GBM	92	Yes	50
DO48084	77ebe6d2-6537-49d3-849d-fe93e2cf52af	Solid	Thy-AdenoCA	2	No	33
DO8730	93ff786e-0165-4b02-8d27-806d422e93fc	Solid	ColoRect-AdenoCA	45	No	65
DO41398	f7dcc2e4-1fc4-4b39-bc6a-720e66116d68	Solid	Uterus-AdenoCA	226	No	76
DO36556	14c5b81d-da49-4db1-9834-77711c2b1d38	Solid	ColoRect-AdenoCA	602	No	57
DO43338	00db4dc2-3ec7-4ff9-9233-d69c8c8a607f	Solid	Uterus-AdenoCA	312	Yes	77
DO45305	79b23f34-c623-11e3-bf01-24c6515278c0	Solid	Biliary-AdenoCA	29	No	66
DO14264	81598359-24d5-4a8b-a6e6-7a6f94289119	Solid	Head-SCC	61	No	73
DO7280	0b6cd7df-6970-4d60-b7b5-85002a7d8781	Heme	Lymph-CLL	10	No	51
DO7136	f1fdacf3-2bb5-400c-895d-ec7f472fa0d4	Heme	Lymph-CLL	3	No	55
DO46388	2b40a733-7a63-4bb8-a953-95a4ee28f962	Solid	Ovary-AdenoCA	197	No	74
DO46386	b75b2663-dcc6-411c-bfcc-574aa33cf388	Solid	Ovary-AdenoCA	115	No	49
DO46384	9aecfc8f-62ea-4acf-aa00-d1f0fe6c6556	Solid	Ovary-AdenoCA	51	Yes	55
DO46382	12874085-a596-41ae-b4cd-817cb1ebb278	Solid	Ovary-AdenoCA	197	Yes	62
DO46380	51b25b37-f75c-4380-a0f6-5273e0b7ee33	Solid	Ovary-AdenoCA	209	No	51
DO25320	0b19bee7-5281-4915-9d98-c20eb3e84ecf	Solid	Lung-AdenoCA	113	Yes	65
DO17178	fd74de4d-6973-4597-a541-e8a13d80ad55	Solid	Kidney-RCC	12	Yes	84
DO40274	79169c46-7049-4576-9885-63973db76ab9	Solid	Thy-AdenoCA	4	No	70
DO46813	0c9a5dbc-f7f3-43e7-83d1-77b9fb4b8b54	Solid	Prost-AdenoCA	25	No	73
DO46542	8888e808-594b-4c76-b2e4-62aa56736f7c	Solid	Ovary-AdenoCA	428	No	55
DO47817	d6738c83-7b52-4224-846a-67bd085aaab8	Solid	Stomach-AdenoCA	29	No	51
DO35454	cc7af465-22ed-485d-a78c-282b840bf7c9	Solid	Panc-AdenoCA	27	No	74
DO18701	fa5e2900-95e7-4700-9707-a329cd0c77fd	Solid	Kidney-RCC	3	No	60
DO1291	6c65cb6d-8c50-4c7c-bc84-eeebe09fbe01	Solid	Breast-AdenoCA	740	Yes	57
DO1290	13c312ec-0add-4758-ab8d-c193e2e08c6d	Solid	Breast-AdenoCA	6	No	71
DO220478	a3deafcb-b54f-4b7e-89ac-c92c16fb919f	Solid	Kidney-ChRCC	37	No	50
DO7822	31f02f48-44a4-445e-ac3d-e9bf3d8d25a2	Solid	ColoRect-AdenoCA	7	No	59
DO8447	2182ce2c-5941-4b65-9419-fc7966d5e6d5	Solid	ColoRect-AdenoCA	41	No	43
DO1287	987528ac-437a-4eb8-a335-4f2076d5c006	Solid	Breast-AdenoCA	763	No	38
DO35148	33bcd589-80db-4a58-8f83-a48cb60e0fda	Solid	Panc-AdenoCA	48	No	77
DO22195	8c46a1df-1c10-4188-992a-a55b782494c9	Brain	CNS-Oligo	26	No	42
DO218254	fc8130df-897d-5404-e040-11ac0d485e0a	Solid	Breast-AdenoCA	203	Yes	46
DO35144	29a00d78-b9bb-4c6b-b142-d5b8bfa63455	Solid	Panc-AdenoCA	98	No	69
DO40930	55ada396-0878-4724-8ebe-00da367eed3d	Solid	Uterus-AdenoCA	141	No	72
DO49880	0f6b355e-3898-4be6-be97-da0c3840a4ed	Solid	Cervix-SCC	38	No	38
DO48697	f4f48342-c622-11e3-bf01-24c6515278c0	Solid	Liver-HCC	38	Yes	64
DO25104	53bb7112-3e38-45fe-a9c4-1b0871babf4a	Solid	Lung-AdenoCA	155	No	70
DO23702	bf7462a2-394f-4838-bcb6-4d0126fa48b1	Solid	Lung-AdenoCA	209	Yes	63
DO52139	79353875-9d86-4063-a8ea-1d998acb1e81	Solid	Panc-Endocrine	11	No	61
DO218656	fc8130df-6860-7677-e040-11ac0d485ddc	Solid	Breast-AdenoCA	144	No	41
DO218651	fc8130e0-a94d-d9d0-e040-11ac0c483262	Solid	Breast-AdenoCA	230	Yes	38
DO25927	15e097e3-e468-466c-8e57-b59fba90bbf2	Solid	Lung-AdenoCA	59	Yes	61
DO52131	5174f450-0bf7-4237-a53e-844064f0e701	Solid	Panc-Endocrine	26	No	38
DO52132	074fd614-5d9c-4bcc-96ad-351aa14387e3	Solid	Panc-Endocrine	55	No	71
DO52135	d6faafa5-7279-4dc3-be71-45af5c855b34	Solid	Panc-Endocrine	13	No	47
DO52137	8c443bd0-7987-44de-b312-5b859e6d13a9	Solid	Panc-Endocrine	227	Yes	30
DO40484	dbacc1ad-c88a-4bcf-a45f-e9c83c762164	Solid	Thy-AdenoCA	6	No	85
DO220858	56ddcb96-e90b-4fce-aa4c-c677bbfee488	Solid	Skin-Melanoma	444	Yes	51
DO220859	897ba508-d74b-46bf-8554-1210a66a36d1	Solid	Skin-Melanoma	94	No	61
DO220855	1daefc49-5248-4948-87ce-0ec19a248ef9	Solid	Skin-Melanoma	106	Yes	47
DO220857	ca8fa9f5-3190-440d-9879-22e33d05ca6c	Solid	Skin-Melanoma	17	No	38
DO220850	eb9a8f12-6451-43cc-95b3-2e86cf704c96	Solid	Skin-Melanoma	201	No	75
DO220851	2790b964-63e3-49aa-bf8c-9a00d3448c25	Solid	Skin-Melanoma	63	No	83
DO220852	fc009c3d-66fc-4b9c-ae43-014607e3723a	Solid	Skin-Melanoma	26	No	63
DO220853	d2620dab-4319-499a-b8f1-9575aaf8f4f3	Solid	Skin-Melanoma	49	No	77
DO42464	6e599fcc-d79a-4e0f-b451-c20768c989f9	Solid	Uterus-AdenoCA	41	No	72
DO52557	fca07e09-1fd2-9ef5-e040-11ac0d485bbd	Solid	Breast-AdenoCA	366	No	41
DO52556	fc93b9ab-760a-5223-e040-11ac0c482177	Solid	Breast-AdenoCA	172	No	56
DO52555	fc7eb420-5c13-20bd-e040-11ac0d484574	Solid	Breast-AdenoCA	543	No	68
DO52554	fc68c24d-47ad-7961-e040-11ac0c48595c	Solid	Breast-AdenoCA	341	Yes	46
DO52553	fc447d56-0d53-e0c3-e040-11ac0c4846a8	Solid	Breast-AdenoCA	273	No	30
DO52552	fc9f6cb0-ceb9-790d-e040-11ac0c480ad1	Solid	Breast-AdenoCA	680	Yes	62
DO52551	fc9f6916-da31-ab17-e040-11ac0c4808f3	Solid	Breast-AdenoCA	330	No	36
DO52550	fc813235-5ed8-7695-e040-11ac0d485e3e	Solid	Breast-AdenoCA	324	No	46
DO52559	fc63cbab-d27a-5ebb-e040-11ac0c48724f	Solid	Breast-AdenoCA	277	No	42
DO52558	fc447d55-95d8-0b34-e040-11ac0d483afa	Solid	Breast-AdenoCA	132	Yes	43
DO217818	d7f8e1f3-a9a7-4929-92df-1283bac815d2	Solid	Stomach-AdenoCA	58	No	80
DO217814	8867bdef-3a8d-433e-b10f-d752e2cbb022	Solid	Stomach-AdenoCA	403	No	66
DO2995	71fda5a9-7049-406f-9348-2c24f7ddf5f4	Solid	Breast-AdenoCA	429	Yes	60
DO220556	64f696a6-58b2-40a8-b848-fd775cd52529	Solid	Kidney-ChRCC	5	No	42
DO51251	3f98d326-5676-4257-9af8-0a5f5d3c2527	Solid	Skin-Melanoma	633	Yes	51
DO34432	046d7386-95c8-4501-9e55-c85bec272a7a	Solid	Panc-AdenoCA	254	Yes	82
DO14862	1fff8b62-534b-4d71-a65f-e5f93b8b50ed	Solid	Head-SCC	96	Yes	47
DO18392	fbf937f1-5f30-470c-8a77-46cd1c41e073	Solid	Kidney-RCC	37	Yes	78
DO536	0c7aca3f-e006-4de3-afc2-20b4f727d4fd	Solid	Bladder-TCC	207	No	65
DO50389	f37de4fa-52f6-4fe4-a3fa-41803032c93f	Solid	Eso-AdenoCA	284	Yes	65
DO22295	f92a34fa-014e-4b41-a6d0-3b46b8c8a3ee	Brain	CNS-Oligo	62	Yes	35
DO22293	c6888be2-4517-41e4-a801-9c915f24e737	Brain	CNS-Oligo	6	No	62
DO44885	03c88506-d72e-4a44-a34e-a7f0564f1799	Solid	Liver-HCC	65	Yes	77
DO220474	81bb13fc-f082-4c0b-8066-1729f11ef617	Solid	Kidney-ChRCC	4	No	53
DO50428	f9c0a12c-2651-d9ea-e040-11ac0d483201	Solid	Prost-AdenoCA	52	Yes	72
DO44883	4cff8590-559e-4204-8635-96e11bfeda68	Solid	Liver-HCC	102	Yes	75
DO48757	2f149d78-c623-11e3-bf01-24c6515278c0	Solid	Liver-HCC	38	No	68
DO23508	54354d24-c622-11e3-bf01-24c6515278c0	Solid	Liver-HCC	18	No	79
DO48753	2e0bbaf6-c623-11e3-bf01-24c6515278c0	Solid	Liver-HCC	22	No	55
DO48751	2d0e4b82-c623-11e3-bf01-24c6515278c0	Solid	Liver-HCC	43	No	68
DO48759	30a8f292-c623-11e3-bf01-24c6515278c0	Solid	Liver-HCC	44	No	73
DO51116	126ee433-d345-4cac-882a-c91831a24690	Solid	Prost-AdenoCA	72	Yes	52
DO51117	6d936ef9-b5df-44d3-831f-528bf8ddc131	Solid	Prost-AdenoCA	171	No	61
DO51114	43b675e0-22e0-42d6-a060-afc93e22ac95	Solid	Prost-AdenoCA	139	Yes	62
DO51115	b33b7c8f-0b0d-4009-88a7-48e9d9cae6cb	Solid	Prost-AdenoCA	31	No	57
DO51112	0ed2e2e1-2fe3-43eb-8cad-34f3f21a7169	Solid	Prost-AdenoCA	68	Yes	61
DO51110	caf2e99d-8f1f-4043-b567-c3fe28dc33ac	Solid	Prost-AdenoCA	123	Yes	70
DO51111	c08f65a0-bf4c-462e-9d07-ad56b3adcac8	Solid	Prost-AdenoCA	109	No	54
DO51118	a6045753-60bb-4e65-bc89-1ef0b47aab35	Solid	Prost-AdenoCA	57	No	60
DO51119	b33978c6-a855-4f9d-a0b0-d79453b9de41	Solid	Prost-AdenoCA	70	No	60
DO37861	22edd867-dcd6-42b5-92bb-025ceb84b106	Solid	Skin-Melanoma	178	Yes	63
DO26354	c437535b-2acc-4236-beae-94e2c1336830	Solid	Lung-AdenoCA	237	Yes	65
DO50384	da910f22-126e-41dc-be6b-47c8f69ad106	Solid	Eso-AdenoCA	332	Yes	82
DO34728	dc856038-f5f7-4dfc-a0a4-3e3a6b8d160f	Solid	Panc-AdenoCA	38	Yes	77
DO43739	82be6087-a491-42d4-9b48-6a10d1bace18	Solid	Uterus-AdenoCA	137	No	59
DO44889	343fcbc2-f30c-4ffa-a0b3-f5bb21e5e70b	Solid	Liver-HCC	154	Yes	75
DO34720	7b318282-5df4-42bc-b1e0-0e4a66ba9204	Solid	Panc-AdenoCA	27	No	68
DO36801	faff4626-615b-416a-b7a6-9d177dcc94a9	Solid	ColoRect-AdenoCA	71	No	72
DO822	7d2a22eb-7344-4cba-ad7d-94c3f9ef3d7c	Solid	Bladder-TCC	18	No	65
DO22929	c1d9ed06-7498-4c6c-a0de-dbf28e868109	Solid	Liver-HCC	445	No	62
DO828	acc629cb-ad03-4cec-9b21-922e4932ef3e	Solid	Bladder-TCC	42	No	52
DO50370	c971ffa7-ce37-4138-b028-598a30478e25	Solid	Eso-AdenoCA	39	No	71
DO50372	3da169e8-844a-4eee-b794-a2eb81db779a	Solid	Eso-AdenoCA	85	No	64
DO50374	3b590d75-ccfb-4da8-a2e9-10fb07e02cea	Solid	Eso-AdenoCA	218	Yes	50
DO219973	db650eff-4e2c-4ce3-9124-7697b6e03359	Solid	SoftTissue-Liposarc	318	Yes	NA
DO26599	504d4cb0-d2dd-420d-82e6-9ec14434a0fc	Solid	Lung-SCC	119	No	54
DO51594	8be2b0f5-7bad-4720-b13c-e95b32bdb933	Solid	Cervix-SCC	138	Yes	50
DO220525	715f59dd-a80f-422d-988c-f73f4b987baf	Solid	Kidney-ChRCC	81	Yes	59
DO49537	aff5793b-3197-4d1d-bf0a-9b0ded5f2937	Heme	Myeloid-AML	3	No	50
DO49536	4ceeb025-2f16-4f80-b9b4-0151346349c6	Heme	Myeloid-AML	8	No	46
DO49531	335c721a-3653-471f-b0ec-6144fe868c6a	Heme	Myeloid-AML	2	No	49
DO49533	fa718a69-7d09-424b-90a3-4839ba7dc9b2	Heme	Myeloid-AML	5	No	39
DO49532	1c300960-e51c-4477-8fdd-026c7e545dc4	Heme	Myeloid-AML	2	No	39
DO45171	83d57c5c-c622-11e3-bf01-24c6515278c0	Solid	Liver-HCC	33	No	56
DO45173	87671312-c622-11e3-bf01-24c6515278c0	Solid	Liver-HCC	229	No	63
DO45175	88d82a42-c622-11e3-bf01-24c6515278c0	Solid	Liver-HCC	31	Yes	74
DO45177	8a6d6b2e-c622-11e3-bf01-24c6515278c0	Solid	Liver-HCC	22	No	81
DO25622	49dec0c2-8e75-4f44-a253-82b2ea605890	Solid	Lung-AdenoCA	71	No	70
DO45179	8c5f9574-c622-11e3-bf01-24c6515278c0	Solid	Liver-HCC	8	No	78
DO6504	367fdef3-d7af-4996-932f-cc5087e843dc	Heme	Lymph-CLL	7	No	68
DO49087	0fbd94b1-bb34-4620-841b-861a0b5e0c12	Solid	Panc-AdenoCA	87	No	68
DO49080	ef3a0ccd-85bc-4e5f-a8c6-5a2e2d9e6717	Solid	Panc-AdenoCA	158	Yes	60
DO42536	ec31e921-0782-4f77-ac23-4190af1e61ee	Solid	Uterus-AdenoCA	82	No	73
DO6470	1de83d45-8492-4b83-9055-a9f43b823f91	Heme	Lymph-CLL	2	No	69
DO6474	9c730cfb-3fd6-428a-a0a4-c061ca5db06c	Heme	Lymph-CLL	8	No	66
DO46602	89dad92e-5b3f-479a-a6da-a94ee7df7f8a	Solid	Ovary-AdenoCA	413	Yes	74
DO33288	b7008a98-5aa0-4cc9-9bee-af2a422266db	Solid	Panc-AdenoCA	116	Yes	71
DO46977	7bd3d112-d411-4ea8-a9a9-bd965f0fc943	Solid	Kidney-RCC	90	Yes	40
DO46606	09508a0d-ebe0-4fa1-b7b2-1710814181cd	Solid	Ovary-AdenoCA	773	No	73
DO46973	0168a2a6-c3af-4d58-a51c-d33f0fc7876d	Solid	Kidney-RCC	4	Yes	78
DO22854	463bf060-8ba6-4a73-8173-172025f7b527	Solid	Liver-HCC	21	No	70
DO14678	46d35b82-e1b7-4d35-be5e-3a70fd47e421	Solid	Head-SCC	44	No	76
DO32391	127b0f7d-d24e-48b7-ac25-d3f14a43952d	Solid	Ovary-AdenoCA	543	No	57
DO37946	5310f698-d31a-4628-84b4-dc9ac29722a5	Solid	Skin-Melanoma	38	Yes	77
DO10975	c065761d-f775-457f-bda0-4c7c257a701e	Brain	CNS-GBM	291	Yes	62
DO23509	59632e7e-c622-11e3-bf01-24c6515278c0	Solid	Liver-HCC	134	Yes	60
DO14582	c0812962-a345-48b7-aec0-01336c2d1eed	Solid	Head-SCC	30	No	35
DO50799	43dadc68-c623-11e3-bf01-24c6515278c0	Solid	Liver-HCC	148	Yes	66
DO50798	42e92d78-c623-11e3-bf01-24c6515278c0	Solid	Liver-HCC	41	No	77
DO50796	41de507a-c623-11e3-bf01-24c6515278c0	Solid	Liver-HCC	51	No	69
DO36386	428c100f-d7d0-4860-a8fc-2bae6a4bba95	Solid	ColoRect-AdenoCA	82	No	63
DO50793	3f99ae0e-c623-11e3-bf01-24c6515278c0	Solid	Liver-HCC	40	No	76
DO50791	3e68233a-c623-11e3-bf01-24c6515278c0	Solid	Liver-HCC	56	No	79
DO50409	f2e639cc-c30c-459f-8afc-7ace7d0209c5	Solid	Eso-AdenoCA	323	Yes	67
DO46771	3728982b-4547-4249-bd42-72a91d3fda8c	Solid	Panc-Endocrine	4	No	45
DO50405	25c99312-bf63-4654-a73a-03c3c1cd50b6	Solid	Eso-AdenoCA	55	No	66
DO6695	ca49fdb1-d55a-427c-9819-90980dcd956f	Heme	Lymph-CLL	4	No	82
DO50403	926a04de-ef57-4271-91db-e90de8aa8a1a	Solid	Eso-AdenoCA	277	No	58
DO50402	33992441-4f34-42f2-ba87-6ddd227f2250	Solid	Eso-AdenoCA	138	Yes	50
DO50401	cb381d49-4546-400c-af02-f877083caa0a	Solid	Eso-AdenoCA	151	No	77
DO46779	7ae3671f-bf98-4693-8f35-3b762c9121d4	Solid	Panc-Endocrine	2	No	77
DO4233	f69e5057-eda6-4391-ba9a-aedbf6b572da	Solid	Breast-AdenoCA	246	No	61
DO46398	6ce42746-88aa-485f-a1c4-1759aad95914	Solid	Ovary-AdenoCA	106	Yes	66
DO36945	cd3d7559-b583-4474-81df-4bf9232de3c2	Solid	ColoRect-AdenoCA	46	No	68
DO46394	d4bf6034-aeae-48a6-907b-10e2cc904015	Solid	Ovary-AdenoCA	415	Yes	61
DO46396	37522f18-77b2-4414-8df8-3c2c8048adba	Solid	Ovary-AdenoCA	293	No	64
DO7124	a1724132-f95c-4622-8987-fe3183b9dce3	Heme	Lymph-CLL	5	No	86
DO46390	cf6c7066-6611-43ec-aef1-295a976cce5b	Solid	Ovary-AdenoCA	268	No	65
DO46392	d2e4dc23-992d-4e44-add4-2972718083cb	Solid	Ovary-AdenoCA	249	No	48
DO10807	33de44a2-bec1-402d-872c-d78c1f2d52b3	Solid	Prost-AdenoCA	59	No	51
DO10806	f601cf2f-081f-484d-ab0e-21a8ec8d3770	Solid	Prost-AdenoCA	10	Yes	45
DO10809	ad007b59-46f6-48b9-958a-2b9d28cca3b7	Solid	Prost-AdenoCA	34	No	46
DO29940	b243adb4-b3e7-4e0e-bc0d-625aa8dbb1be	Solid	Ovary-AdenoCA	360	No	67
DO50422	f9c3bc8e-dbc4-1ed0-e040-11ac0d4803a9	Solid	Prost-AdenoCA	36	Yes	61
DO46551	c2ec7f57-8510-4bbf-a2e9-dbd9ce8dcad1	Solid	Ovary-AdenoCA	194	Yes	58
DO46556	9e6806c4-d331-4025-abee-2f576e3bf182	Solid	Ovary-AdenoCA	268	Yes	69
DO39127	15abb2a3-10a2-4e04-8eb9-6eadbd976af0	Solid	Thy-AdenoCA	2	No	43
DO51113	f640d377-98e9-41d3-8761-61eb33072c65	Solid	Prost-AdenoCA	51	No	58
DO38655	c612570a-881d-421f-98b9-0e4563133744	Solid	Stomach-AdenoCA	313	No	74
DO50431	f9c3eaad-a0d9-8bf8-e040-11ac0d481d8e	Solid	Prost-AdenoCA	307	Yes	65
DO3804	27f87d1e-2c32-4beb-9677-62f7a286673d	Solid	Breast-AdenoCA	500	Yes	52
DO220163	d53c2680-89ac-4f87-a7ba-f4c669546b76	Solid	SoftTissue-Leiomyo	47	No	NA
DO218072	fc8130e0-0d25-b475-e040-11ac0c483277	Solid	Breast-AdenoCA	3	No	38
DO1663	ddc7377d-82c3-480a-be3c-3d1da52c77d4	Solid	Breast-AdenoCA	397	Yes	64
DO47737	ea2055d1-7b8b-4aaf-9a70-8802f4deef9b	Solid	Stomach-AdenoCA	38	No	52
DO45051	06ecd127-6c24-422d-a7fb-bf5aee1b8b7b	Solid	Liver-HCC	34	No	57
DO38727	1d0617e8-2725-4411-b50f-e46ea1d43242	Solid	Stomach-AdenoCA	24	No	90
DO38899	66eb4833-1b87-4fd9-a53d-26dc7ad6de29	Solid	Thy-AdenoCA	1	No	75
DO45057	3b02a7a7-e5bc-4e77-b691-521603630b00	Solid	Liver-HCC	133	No	65
DO5745	5dbf3203-ce73-41e4-bf9a-32fc856f73f5	Solid	Breast-AdenoCA	864	No	58
DO50816	54cfd4b0-c623-11e3-bf01-24c6515278c0	Solid	Liver-HCC	28	No	63
DO35152	2bd9ccca-3fae-4b66-a762-6f30d6276222	Solid	Panc-AdenoCA	72	No	55
DO45055	11473a98-d953-45f9-abf5-709b68a4bae8	Solid	Liver-HCC	11	No	60
DO218223	1d2d355a-8409-4c8a-9f07-ac62885e228d	Solid	Stomach-AdenoCA	317	No	47
DO50421	f9c51617-3fcb-91c5-e040-11ac0d484abf	Solid	Prost-AdenoCA	83	Yes	66
DO47048	db4d1d04-1189-4c0e-99a7-904667af07b5	Solid	Kidney-RCC	8	Yes	59
DO50423	f9c65e3d-f3f7-dd5f-e040-11ac0d487b1f	Solid	Prost-AdenoCA	30	No	64
DO52498	d74be531-b0fd-42c3-954e-4a4f7eef922a	Solid	Prost-AdenoCA	6	No	48
DO52499	b4aea804-fc6e-4d58-906f-f3a932ca9dc5	Solid	Prost-AdenoCA	27	No	46
DO52126	c9e7cff0-aec2-4ff2-8091-7cbea2bf5991	Solid	Panc-Endocrine	160	No	50
DO52127	c766274a-3c1e-443f-9ed4-c0e2b9c904d1	Solid	Panc-Endocrine	2	No	41
DO52124	df2d41c4-7e79-4a46-aa4a-2a11c051ac40	Solid	Panc-Endocrine	15	No	58
DO52125	b27b569a-2c79-4453-8a2d-41fd0b4dd28d	Solid	Panc-Endocrine	28	Yes	79
DO52122	6c8f3dc9-21bf-4859-9599-231ac040eb7d	Solid	Panc-Endocrine	3	No	43
DO52123	de4d6f9f-d64a-41b9-a928-64e79b9f7d5f	Solid	Panc-Endocrine	3	No	56
DO52128	0bafd9ae-64b3-492d-a6fd-12aa8edefcbe	Solid	Panc-Endocrine	19	Yes	42
DO52129	8cbd1752-7eea-46d3-8623-09e96dfb1fdf	Solid	Panc-Endocrine	6	No	46
DO51504	97c46ede-b280-4344-8dbb-e860c6472239	Solid	Panc-AdenoCA	66	No	67
DO51507	89195d56-1ef2-41df-b200-9f18e38f574a	Solid	Panc-AdenoCA	210	No	73
DO2503	30dbe353-86d5-40ed-84c2-dbddf7beb17b	Solid	Breast-AdenoCA	2	No	41
DO51506	8be6b14d-286a-471b-a282-ab98bc6050c3	Solid	Panc-AdenoCA	35	No	62
DO28962	5cc7c966-499e-49e3-b509-4eeb00ee03d4	Solid	Ovary-AdenoCA	297	No	57
DO51501	9011cf17-0783-4f9d-b355-4f0fc1a2e78b	Solid	Panc-AdenoCA	92	Yes	53
DO2509	15f90ef0-831b-40a3-98bd-ec226a9e8b26	Solid	Breast-AdenoCA	97	Yes	65
DO51052	39aee9fc-fa27-4b71-b9e8-43ff34bd3930	Solid	Prost-AdenoCA	104	No	75
DO4766	3585e133-b3c1-4d90-b5f2-2b867e0ae0ec	Solid	Breast-AdenoCA	421	Yes	64
DO51503	ffe4bb51-e98a-41a7-a4e1-c3970386889c	Solid	Panc-AdenoCA	67	No	46
DO218136	25f07374-313a-4100-9a60-3d21d2988fca	Solid	Stomach-AdenoCA	309	No	71
DO220848	7f031d71-3cb7-4744-86bd-a3beecfe166e	Solid	Skin-Melanoma	44	No	41
DO220847	20e02396-e676-412d-9724-44a428919cdb	Solid	Skin-Melanoma	351	Yes	71
DO218139	5975deb5-00d2-4d18-b5c0-34ac9947fe11	Solid	Biliary-AdenoCA	10	No	45
DO220845	74e5905f-6350-498a-9454-9ea0593d2f56	Solid	Skin-Melanoma	377	Yes	69
DO220844	35a74e53-16ff-4764-8397-6a9b02dfe733	Solid	Skin-Melanoma	220	No	58
DO220843	1ac15380-04a2-42dd-8ade-28556a570e80	Solid	Skin-Melanoma	1187	Yes	79
DO220842	b35d9a68-29f4-49ab-b83e-b5151679e3af	Solid	Skin-Melanoma	748	Yes	75
DO220841	9e0009d1-c993-4247-9706-88ee84591dec	Solid	Skin-Melanoma	460	Yes	67
DO33344	1a841850-fca0-48ab-8c78-db0bd5a64435	Solid	Panc-AdenoCA	79	Yes	70
DO17977	81d0d6bb-7319-4b67-bcf7-36df24e76b43	Solid	Kidney-RCC	14	No	64
DO12454	fca08ee9-b480-4dc7-be56-f1eb03b56f7c	Brain	CNS-GBM	147	Yes	60
DO43658	dec775c5-7d9a-4dc5-b399-dc4b7ba49d73	Solid	Uterus-AdenoCA	305	No	67
DO22490	3a81f733-b3a3-4578-b925-a663612bc92c	Brain	CNS-Oligo	8	No	31
DO52544	fc5dc6d8-62d2-76d8-e040-11ac0d4863c3	Solid	Breast-AdenoCA	245	No	43
DO52545	fc78685a-7053-152a-e040-11ac0c480ded	Solid	Breast-AdenoCA	36	Yes	64
DO52546	fc8edf46-2005-1af4-e040-11ac0d481414	Solid	Breast-AdenoCA	551	No	65
DO52540	fc806c50-2f6e-418d-e040-11ac0d485f01	Solid	Breast-AdenoCA	256	No	52
DO52542	fc9dbf68-4599-3c64-e040-11ac0d481623	Solid	Breast-AdenoCA	116	Yes	61
DO52543	fc447d4f-2532-c8ea-e040-11ac0c48469f	Solid	Breast-AdenoCA	173	No	56
DO52548	fc447d53-24d1-c83d-e040-11ac0c4846a6	Solid	Breast-AdenoCA	276	Yes	41
DO52549	fc68e599-6a40-61dc-e040-11ac0d48700d	Solid	Breast-AdenoCA	185	No	79
DO38388	0fa9cfba-0f49-47d0-ab54-9dd2144e0a73	Solid	Stomach-AdenoCA	42	Yes	62
DO218351	4ef20a13-f107-4654-adca-fc60b8f5be47	Solid	Biliary-AdenoCA	80	No	49
DO11501	5fd77ba9-5015-4d8b-86a0-582e5c76bdd6	Brain	CNS-GBM	263	Yes	59
DO22285	2aeaab9f-4459-4be8-91e7-e0746cbd671c	Brain	CNS-Oligo	45	No	35
DO10823	6fe135ef-54b4-4941-9bb9-872dc4d18d9f	Solid	Prost-AdenoCA	11	No	46
DO43811	fd504153-3cf6-44b9-99d5-21961ebac188	Solid	Uterus-AdenoCA	232	No	74
DO2694	47312f61-5ef4-4f25-9320-8fbb4758790e	Solid	Breast-AdenoCA	596	Yes	73
DO10825	1f04210a-0c2e-4bb8-ac8e-86198e5f1d34	Solid	Prost-AdenoCA	27	Yes	48
DO22117	4853fd17-7214-4f0c-984b-1be0346ca4ab	Brain	CNS-Oligo	3	No	32
DO23539	d4c9e5c6-c622-11e3-bf01-24c6515278c0	Solid	Liver-HCC	70	No	77
DO23538	d2b7bb0a-c622-11e3-bf01-24c6515278c0	Solid	Liver-HCC	8	No	67
DO48721	15895218-c623-11e3-bf01-24c6515278c0	Solid	Liver-HCC	52	No	58
DO48720	13bd2b30-c623-11e3-bf01-24c6515278c0	Solid	Liver-HCC	64	No	62
DO48727	19fe27d8-c623-11e3-bf01-24c6515278c0	Solid	Liver-HCC	56	No	81
DO44094	55345803-83d4-4fdb-b0ee-328753801da1	Solid	ColoRect-AdenoCA	73	Yes	69
DO48725	18f5e75e-c623-11e3-bf01-24c6515278c0	Solid	Liver-HCC	32	No	66
DO44096	31e63f89-a6a9-40fb-823d-f41587bd73d8	Solid	ColoRect-AdenoCA	25	No	61
DO23530	c158ac2a-c622-11e3-bf01-24c6515278c0	Solid	Liver-HCC	25	No	53
DO23533	c5ad7238-c622-11e3-bf01-24c6515278c0	Solid	Liver-HCC	44	No	61
DO23532	c488a170-c622-11e3-bf01-24c6515278c0	Solid	Liver-HCC	130	No	71
DO23535	cc792058-c622-11e3-bf01-24c6515278c0	Solid	Liver-HCC	75	No	67
DO23534	c7d798b8-c622-11e3-bf01-24c6515278c0	Solid	Liver-HCC	52	No	60
DO23537	d0469256-c622-11e3-bf01-24c6515278c0	Solid	Liver-HCC	103	No	79
DO23536	cdcc04fc-c622-11e3-bf01-24c6515278c0	Solid	Liver-HCC	18	No	56
DO27747	45e16b70-c3ec-493e-86d1-505ffdf5056c	Solid	Lung-SCC	943	No	54
DO30090	fea5827b-251d-474b-8713-fc76db995fe7	Solid	Ovary-AdenoCA	329	No	56
DO2323	73936e8b-c893-4afd-bd1f-be90c06a4869	Solid	Breast-AdenoCA	96	No	56
DO26434	369c06f2-8904-49cb-99d1-dd297ed0cd0c	Solid	Lung-SCC	385	Yes	70
DO17373	9ae0744a-9bc1-4cd7-b7cf-c6569ed9e4aa	Solid	Kidney-RCC	1426	Yes	44
DO44890	84fe77b4-f6cc-49bf-a6b9-1621ec9394f8	Solid	Liver-HCC	394	No	51
DO50367	a1e3dc5b-b81f-4890-870c-ed3b8ac36dec	Solid	Eso-AdenoCA	303	Yes	51
DO50364	8e48aa43-6cd1-4aef-83ce-2451b1b86e8e	Solid	Eso-AdenoCA	243	No	59
DO50365	7d2da7ba-f57c-4083-9572-6fa98008083b	Solid	Eso-AdenoCA	198	Yes	73
DO50362	69c3c88c-d51e-4e03-b96b-ec4f1a0faa2d	Solid	Eso-AdenoCA	133	Yes	64
DO22935	0d259ac2-03d1-4814-9b0b-d05e3a6029b7	Solid	Liver-HCC	29	No	73
DO22932	305a5074-5384-45a0-985d-289b178d09f6	Solid	Liver-HCC	21	No	46
DO15198	c121de15-78f7-4698-91bf-fd0485c466c2	Solid	Head-SCC	3	No	36
DO44462	ad9455e9-7147-489e-9b1f-3540c457c260	Solid	Kidney-RCC	77	No	60
DO41716	ed32c725-08ae-48eb-8fa2-719b9aeb7550	Solid	Uterus-AdenoCA	421	Yes	74
DO49528	58e2453c-bb58-43a3-9642-705ec0e0bdbd	Heme	Myeloid-AML	3	No	54
DO49529	a68389d4-431f-4582-b4df-e8ad200aa3be	Heme	Myeloid-AML	3	No	54
DO44966	6e6ad1a2-f1eb-44d1-9852-f5752afcf5eb	Solid	Liver-HCC	301	No	84
DO45169	819b4304-c622-11e3-bf01-24c6515278c0	Solid	Liver-HCC	351	Yes	74
DO45167	80ab6c08-c622-11e3-bf01-24c6515278c0	Solid	Liver-HCC	18	No	67
DO3037	546b982f-60d9-43df-9761-09369afbee2d	Solid	Breast-AdenoCA	106	Yes	77
DO45165	7fba5aac-c622-11e3-bf01-24c6515278c0	Solid	Liver-HCC	31	No	75
DO45163	7d38018a-c622-11e3-bf01-24c6515278c0	Solid	Liver-HCC	34	No	76
DO6513	ad92f17f-11e6-49bd-9835-6b2f47053485	Heme	Lymph-CLL	3	No	73
DO45161	7c405ca0-c622-11e3-bf01-24c6515278c0	Solid	Liver-HCC	15	No	74
DO50090	711c8a16-3cf8-42d8-b29e-fd1e9ef1c82b	Solid	ColoRect-AdenoCA	72	No	74
DO49090	4cbe411b-b05e-46bd-bea8-126289a0866c	Solid	Panc-AdenoCA	112	Yes	77
DO13869	b60392fb-43d9-4c9c-b91b-ded40492e61c	Brain	CNS-GBM	105	Yes	72
DO25797	3b20d548-2a7d-4031-85a1-425ca7201d7a	Solid	Lung-AdenoCA	350	Yes	77
DO39022	fa837b4d-55a7-4dcf-9fdf-cf9c13644df7	Solid	Thy-AdenoCA	4	No	47
DO33472	9c399826-087f-44b9-98c0-bd881646b0f4	Solid	Panc-AdenoCA	51	No	75
DO37719	d0e033bc-8e97-4322-b3b1-8626f1e2449b	Solid	Skin-Melanoma	305	Yes	63
DO15046	e52ffa79-557a-4024-81f3-f3826c227ec5	Solid	Head-SCC	357	Yes	53
DO46945	15a93657-0521-430a-a816-bf0842374b75	Solid	Kidney-RCC	2	No	60
DO49418	0b29c893-03bf-4131-b192-c14a2788d411	Solid	Panc-AdenoCA	25	No	58
DO49419	5187e77d-f412-4303-8049-11d1aa1a0235	Solid	Panc-AdenoCA	166	No	50
DO46493	da43386c-47f8-4e03-b6ca-8b94e13792e7	Solid	Ovary-AdenoCA	542	No	62
DO28763	c691d6b3-8e70-4951-8551-2ee4e4d0d10b	Solid	Ovary-AdenoCA	123	Yes	45
DO41446	0385961e-ea99-40b2-ad79-6872bc30d8a1	Solid	Uterus-AdenoCA	26	No	56
DO50789	3d400522-c623-11e3-bf01-24c6515278c0	Solid	Liver-HCC	29	No	73
DO14242	dd67dec6-35dd-4efe-b913-ed4884855365	Solid	Head-SCC	85	No	28
DO50785	3b41cb48-c623-11e3-bf01-24c6515278c0	Solid	Liver-HCC	69	No	37
DO50787	3c30b10e-c623-11e3-bf01-24c6515278c0	Solid	Liver-HCC	27	No	63
DO50780	380593d8-c623-11e3-bf01-24c6515278c0	Solid	Liver-HCC	41	No	70
DO50783	3a49a936-c623-11e3-bf01-24c6515278c0	Solid	Liver-HCC	21	No	62
DO50418	f9c650e7-9053-78eb-e040-11ac0d4874bb	Solid	Prost-AdenoCA	198	Yes	66
DO50419	f9c0a0d9-5af6-4476-e040-11ac0d4830d3	Solid	Prost-AdenoCA	95	No	66
DO7024	39a5d94d-e8c8-4057-be96-362ffbafb94d	Heme	Lymph-CLL	2	No	50
DO50415	f9c39eb7-39a9-6626-e040-11ac0d4870c2	Solid	Prost-AdenoCA	165	Yes	61
DO50416	f9c1df10-25b8-c8ae-e040-11ac0d486375	Solid	Prost-AdenoCA	13	No	59
DO50417	f9c4e06c-e8a6-613b-e040-11ac0d4828ba	Solid	Prost-AdenoCA	16	No	49
DO50410	9c00828e-e9ae-4b9c-959e-34837ee2b230	Solid	Eso-AdenoCA	353	No	77
DO10815	bd3028c7-1fde-401d-a6b2-5f8e61eb4aa1	Solid	Prost-AdenoCA	62	Yes	38
DO10817	3c92c0e9-68e0-4354-8ed1-b6506878145d	Solid	Prost-AdenoCA	28	No	49
DO10811	4b44b313-6f74-4233-bec4-7e41c91c77f1	Solid	Prost-AdenoCA	57	No	51
DO10813	39e32615-0160-4f13-b330-50748f5d87ed	Solid	Prost-AdenoCA	35	Yes	50
DO10819	dd5ed858-0623-4387-b1bf-109175c32ef4	Solid	Prost-AdenoCA	8	No	44
DO51592	f658c350-fb89-4268-8a59-a07e365f4221	Solid	Cervix-SCC	22	No	49
DO8047	85e29049-a5e8-49fa-a576-e113c7b2c2e3	Solid	ColoRect-AdenoCA	153	Yes	69
DO48674	94431626-c622-11e3-bf01-24c6515278c0	Solid	Liver-HCC	281	No	80
DO218553	fc8130e0-ad8a-b832-e040-11ac0d485e14	Solid	Breast-AdenoCA	45	No	59
DO46830	decfb419-63b3-47b0-9dfc-baae180566a0	Solid	Kidney-RCC	9	No	77
DO46832	33bf46dd-16b3-49c6-80d7-76caf27aa0f4	Solid	Kidney-RCC	17	Yes	55
DO1301	43f7a2e0-fec9-4e43-872d-18c6c946fa17	Solid	Breast-AdenoCA	280	No	53
DO46834	c5bc0826-8037-4fe6-ad4e-b1b675e771fb	Solid	Kidney-RCC	7	No	52
DO46836	d4c6061b-5019-4564-806d-4e75910a4690	Solid	Kidney-RCC	2	No	79
DO46838	3232f77f-b745-4232-a802-6699b6356efd	Solid	Kidney-RCC	18	No	61
DO33128	1f81a1b0-8089-44ef-87b5-b3359a407ad2	Solid	Panc-AdenoCA	130	Yes	72
DO38663	388a8875-c3f5-494e-8456-28be8d3626e1	Solid	Stomach-AdenoCA	35	No	78
DO13132	9880c3c9-5685-42a7-8fe9-7585ea1a1d37	Brain	CNS-GBM	119	Yes	66
DO8264	2df02f2b-9f1c-4249-b3b4-b03079cd97d9	Solid	ColoRect-AdenoCA	46	No	57
[truncated: 206 more rows]

## Sheet: Table S3 — HRD Predictions
Supplementary Table 3
Homologous recombination deficiency predictions for 976 WGS samples.
Sample	BRCA1 prob.	BRCA2 prob.	HRD prob.	HR status	HRD type	HR status remarks	HRD type remarks
SJACT001_D	0	0	0	HR_proficient	none
SJACT002_D	0.006	0	0.006	HR_proficient	none
SJACT003_D	0.044	0	0.044	cannot_be_determined	none	<50 indels	<30 SVs
SJACT004_D	0	0	0	cannot_be_determined	none	<50 indels	<30 SVs
SJACT005_D	0	0.002	0.002	HR_proficient	none
SJACT006_D	0	0.004	0.004	cannot_be_determined	none	<50 indels	<30 SVs
SJACT007_D	0	0	0	HR_proficient	none
SJACT008_D	0.006	0	0.006	HR_proficient	none
SJACT008_X	0.006	0	0.006	HR_proficient	none
SJACT060_D	0.008	0	0.008	HR_proficient	none
SJACT061_D	0.098	0.004	0.102	HR_proficient	none
SJACT062_D	0.02	0.002	0.022	HR_proficient	none
SJACT063_D	0.074	0	0.074	HR_proficient	none
SJACT064_D	0	0.01	0.01	HR_proficient	none
SJACT065_D	0	0	0	HR_proficient	none
SJACT066_D	0.358	0.08	0.438	HR_proficient	none
SJACT067_D	0.004	0.05	0.054	HR_proficient	none
SJACT068_D	0	0.002	0.002	HR_proficient	none
SJACT069_D	0	0	0	HR_proficient	none
SJACT070_D	0.182	0.016	0.198	cannot_be_determined	none	<50 indels	<30 SVs
SJACT071_D	0.118	0.002	0.12	cannot_be_determined	none	<50 indels	<30 SVs
SJAML030069_D1	0.002	0.002	0.004	cannot_be_determined	none	<50 indels	<30 SVs
SJAML030079_D1	0.088	0.53	0.618	cannot_be_determined	none	<50 indels	<30 SVs
SJAML030085_D1	0	0	0	cannot_be_determined	none	<50 indels	<30 SVs
SJAML030118_D1	0	0	0	cannot_be_determined	none	<50 indels	<30 SVs
SJAML030119_D1	0	0.01	0.01	HR_proficient	none
SJAML030120_D1	0.086	0	0.086	cannot_be_determined	none	<50 indels	<30 SVs
SJAML030151_D1	0	0	0	HR_proficient	none
SJAML030153_D1	0	0	0	HR_proficient	none
SJAML030155_D1	0	0	0	HR_proficient	none
SJAML030156_D1	0.074	0	0.074	cannot_be_determined	none	<50 indels	<30 SVs
SJAML030163_D1	0	0	0	HR_proficient	none
SJAML030186_D1	0	0	0	HR_proficient	none
SJAML030195_D1	0.02	0	0.02	HR_proficient	none
SJAML030200_D1	0	0	0	HR_proficient	none
SJAML030208_D1	0	0	0	HR_proficient	none
SJAML030209_D1	0	0	0	HR_proficient	none
SJAML030231_D1	0	0	0	HR_proficient	none
SJAML030233_D1	0.002	0	0.002	HR_proficient	none
SJAML030286_D1	0.054	0.58	0.634	HR_deficient	cannot_be_determined		<30 SVs
SJAML030287_D1	0	0	0	HR_proficient	none
SJAML030297_D1	0	0	0	HR_proficient	none
SJAML030320_D1	0	0	0	HR_proficient	none
SJAML030322_D1	0.004	0	0.004	HR_proficient	none
SJAML030324_D1	0.006	0	0.006	HR_proficient	none
SJAML030330_D1	0	0	0	HR_proficient	none
SJAML030345_D1	0.018	0.006	0.024	cannot_be_determined	none	<50 indels	<30 SVs
SJAMLM7005_D	0.108	0.184	0.292	cannot_be_determined	none	<50 indels	<30 SVs
SJAMLM7006_D	0	0.012	0.012	cannot_be_determined	none	<50 indels	<30 SVs
SJAMLM7012_D	0.002	0	0.002	cannot_be_determined	none	<50 indels	<30 SVs
SJAMLM7013_D	0.022	0.008	0.03	cannot_be_determined	none	<50 indels	<30 SVs
SJBALL011_D	0	0	0	HR_proficient	none
SJBALL012_D	0	0	0	HR_proficient	none
SJBALL020340_D1	0	0	0	HR_proficient	none
SJBALL020374_D1	0.006	0	0.006	HR_proficient	none
SJBALL020422_D1	0	0	0	HR_proficient	none
SJBALL020469_D1	0	0	0	HR_proficient	none
SJBALL020516_D1	0	0	0	HR_proficient	none
SJBALL020570_D1	0	0	0	HR_proficient	none
SJBALL020589_D1	0	0	0	HR_proficient	none
SJBALL020595_D1	0	0	0	HR_proficient	none
SJBALL020609_D1	0	0	0	HR_proficient	none
SJBALL020625_D1	0	0	0	HR_proficient	none
SJBALL020635_D1	0	0	0	HR_proficient	none
SJBALL020649_D1	0	0	0	cannot_be_determined	none	<50 indels	<30 SVs
SJBALL020704_D1	0	0	0	HR_proficient	none
SJBALL020828_D1	0	0	0	HR_proficient	none
SJBALL020984_D1	0	0	0	HR_proficient	none
SJBALL021031_D1	0	0	0	HR_proficient	none
SJBALL021058_D1	0	0	0	HR_proficient	none
SJBALL021083_D1	0	0	0	HR_proficient	none
SJBALL021108_D1	0	0	0	HR_proficient	none
SJBALL021130_D1	0	0	0	HR_proficient	none
SJBALL021305_D1	0	0	0	HR_proficient	none
SJBALL021358_D1	0	0	0	HR_proficient	none
SJBALL021373_D1	0	0	0	HR_proficient	none
SJBALL021491_D1	0	0	0	HR_proficient	none
SJBALL021516_D1	0	0	0	HR_proficient	none
SJBALL021893_D1	0.002	0	0.002	HR_proficient	none
SJBALL021894_D1	0	0	0	HR_proficient	none
SJBALL021895_D1	0	0	0	HR_proficient	none
SJBALL021896_D1	0	0	0	HR_proficient	none
SJBALL021897_D1	0	0	0	HR_proficient	none
SJBALL021900_D1	0	0	0	HR_proficient	none
SJBALL021901_D1	0	0	0	HR_proficient	none
SJBALL030034_D1	0	0	0	HR_proficient	none
SJBALL030036_D1	0	0	0	HR_proficient	none
SJBALL030040_D1	0.056	0.006	0.062	HR_proficient	none
SJBALL030042_D1	0.07	0	0.07	cannot_be_determined	none	<50 indels	<30 SVs
SJBALL030045_D1	0.316	0.298	0.614	HR_deficient	cannot_be_determined		<30 SVs
SJBALL030048_D1	0.002	0	0.002	cannot_be_determined	none	<50 indels	<30 SVs
SJBALL030052_D1	0	0.002	0.002	cannot_be_determined	none	<50 indels	<30 SVs
SJBALL030052_R1	0	0.002	0.002	HR_proficient	none
SJBALL030054_D1	0	0	0	HR_proficient	none
SJBALL030057_D1	0	0	0	HR_proficient	none
SJBALL030059_D1	0	0	0	HR_proficient	none
SJBALL030072_D1	0	0	0	HR_proficient	none
SJBALL030074_D1	0	0	0	HR_proficient	none
SJBALL030074_D2	0	0	0	HR_proficient	none
SJBALL030080_D1	0	0	0	HR_proficient	none
SJBALL030090_D1	0	0	0	HR_proficient	none
SJBALL030091_D1	0	0.002	0.002	HR_proficient	none
SJBALL030095_D1	0	0	0	HR_proficient	none
SJBALL030103_D1	0	0	0	HR_proficient	none
SJBALL030104_D1	0	0	0	HR_proficient	none
SJBALL030108_D1	0	0	0	HR_proficient	none
SJBALL030123_D1	0	0	0	cannot_be_determined	none	<50 indels	<30 SVs
SJBALL030123_R1	0.012	0.026	0.038	HR_proficient	none
SJBALL030123_R2	0	0.006	0.006	HR_proficient	none
SJBALL030126_D1	0	0	0	HR_proficient	none
SJBALL030127_D1	0	0	0	HR_proficient	none
SJBALL030130_D1	0.328	0.348	0.676	cannot_be_determined	none	<50 indels	<30 SVs
SJBALL030132_D1	0	0.002	0.002	HR_proficient	none
SJBALL030133_D1	0	0	0	HR_proficient	none
SJBALL030133_R1	0.002	0.002	0.004	HR_proficient	none
SJBALL030143_D1	0	0	0	HR_proficient	none
SJBALL030144_D1	0.008	0.002	0.01	HR_proficient	none
SJBALL030145_D1	0	0	0	HR_proficient	none
SJBALL030150_D1	0	0	0	HR_proficient	none
SJBALL030161_D1	0	0.002	0.002	HR_proficient	none
SJBALL030164_D1	0	0	0	HR_proficient	none
SJBALL030170_D1	0	0	0	HR_proficient	none
SJBALL030174_D1	0	0.002	0.002	HR_proficient	none
SJBALL030190_D1	0	0	0	HR_proficient	none
SJBALL030196_D1	0.034	0.002	0.036	HR_proficient	none
SJBALL030207_D1	0	0.004	0.004	HR_proficient	none
SJBALL030214_D1	0	0	0	HR_proficient	none
SJBALL030215_D1	0	0	0	HR_proficient	none
SJBALL030215_R1	0	0.002	0.002	HR_proficient	none
SJBALL030216_D1	0	0.002	0.002	HR_proficient	none
SJBALL030219_D1	0	0.002	0.002	HR_proficient	none
SJBALL030221_D1	0	0	0	HR_proficient	none
SJBALL030225_D1	0	0	0	HR_proficient	none
SJBALL030227_D1	0	0.002	0.002	HR_proficient	none
SJBALL030247_D1	0	0.002	0.002	HR_proficient	none
SJBALL030248_D1	0.002	0.002	0.004	HR_proficient	none
SJBALL030254_D1	0	0	0	HR_proficient	none
SJBALL030258_D1	0	0	0	HR_proficient	none
SJBALL030265_D1	0	0	0	HR_proficient	none
SJBALL030266_D1	0	0	0	HR_proficient	none
SJBALL030267_D1	0	0.002	0.002	HR_proficient	none
SJBALL030268_D1	0	0	0	HR_proficient	none
SJBALL030270_D1	0	0	0	HR_proficient	none
SJBALL030271_D1	0	0	0	HR_proficient	none
SJBALL030275_D1	0	0.002	0.002	HR_proficient	none
SJBALL030276_D1	0	0	0	HR_proficient	none
SJBALL030282_D1	0	0	0	HR_proficient	none
SJBALL030285_D1	0	0	0	HR_proficient	none
SJBALL030288_D1	0	0	0	HR_proficient	none
SJBALL030290_D1	0	0	0	HR_proficient	none
SJBALL030294_D1	0	0	0	HR_proficient	none
SJBALL030295_D1	0	0	0	HR_proficient	none
SJBALL030301_D1	0	0	0	HR_proficient	none
SJBALL030311_D1	0	0	0	HR_proficient	none
SJBALL030313_D1	0	0	0	HR_proficient	none
SJBALL030318_D1	0	0	0	HR_proficient	none
SJBALL030323_D1	0.002	0.01	0.012	HR_proficient	none
SJBALL030325_D1	0.004	0.006	0.01	HR_proficient	none
SJBALL030327_D1	0.068	0	0.068	HR_proficient	none
SJBALL030331_D1	0.002	0.002	0.004	HR_proficient	none
SJBALL030334_D1	0	0	0	HR_proficient	none
SJBALL030337_D1	0	0.002	0.002	HR_proficient	none
SJBALL030344_D1	0	0	0	HR_proficient	none
SJBALL030346_D1	0	0	0	HR_proficient	none
SJBALL030366_D1	0	0.006	0.006	cannot_be_determined	none	<50 indels	<30 SVs
SJBALL063_D	0	0	0	HR_proficient	none
SJBALL102_D	0	0	0	HR_proficient	none
SJBALL153_D	0	0	0	HR_proficient	none
SJBALL218_D	0	0	0	HR_proficient	none
SJBALL231_D	0	0	0	HR_proficient	none
SJBALL239_D	0	0	0	HR_proficient	none
SJBALL247_D	0	0	0	HR_proficient	none
SJBALL255_D	0	0	0	HR_proficient	none
SJBALL262_D	0	0.008	0.008	HR_proficient	none
SJBALL263_D	0	0	0	HR_proficient	none
SJBALL264_D	0	0	0	HR_proficient	none
SJBALL267_D	0	0	0	HR_proficient	none
SJBALL271_D	0	0	0	HR_proficient	none
SJBT030066_D1	0	0	0	HR_proficient	none
SJBT030067_D1	0.07	0.002	0.072	HR_proficient	none
SJBT030073_D1	0.108	0.036	0.144	HR_proficient	none
SJBT030073_D3	0.008	0	0.008	HR_proficient	none
SJBT030076_D1	0.004	0	0.004	HR_proficient	none
SJBT030078_D1	0.034	0.012	0.046	HR_proficient	none
SJBT030081_D1	0	0	0	HR_proficient	none
SJBT030081_D2	0	0	0	HR_proficient	none
SJBT030086_D1	0	0	0	HR_proficient	none
SJBT030098_D1	0	0	0	cannot_be_determined	none	<50 indels	<30 SVs
SJBT030109_D1	0.07	0.568	0.638	HR_deficient	cannot_be_determined		<30 SVs
SJBT030113_D1	0	0	0	HR_proficient	none
SJBT030128_D1	0.09	0.566	0.656	cannot_be_determined	none	<50 indels	<30 SVs
SJBT030148_D1	0.228	0.374	0.602	cannot_be_determined	none	<50 indels	<30 SVs
SJBT030154_D1	0.094	0.534	0.628	HR_deficient	cannot_be_determined		<30 SVs
SJBT030255_D1	0.004	0.002	0.006	HR_proficient	none
SJCBF001_D	0.064	0.008	0.072	cannot_be_determined	none	<50 indels	<30 SVs
SJCBF003_D	0.002	0	0.002	HR_proficient	none
SJCBF004_D	0	0.008	0.008	HR_proficient	none
SJCBF006_D	0	0	0	HR_proficient	none
SJCBF008_D	0	0.002	0.002	cannot_be_determined	none	<50 indels	<30 SVs
SJCBF009_D	0	0	0	cannot_be_determined	none	<50 indels	<30 SVs
SJCBF011_D	0	0.01	0.01	HR_proficient	none
SJCBF012_D	0	0	0	HR_proficient	none
SJCBF013_D	0	0	0	cannot_be_determined	none	<50 indels	<30 SVs
SJCBF014_D	0	0	0	cannot_be_determined	none	<50 indels	<30 SVs
SJCBF020_D	0.056	0.582	0.638	cannot_be_determined	none	<50 indels	<30 SVs
SJCBF021_D	0	0	0	cannot_be_determined	none	<50 indels	<30 SVs
SJCBF022_D	0	0	0	cannot_be_determined	none	<50 indels	<30 SVs
SJCBF023_D	0	0	0	HR_proficient	none
SJCBF024_D	0	0	0	cannot_be_determined	none	<50 indels	<30 SVs
SJCBF025_D	0	0	0	HR_proficient	none
SJCBF026_D	0	0	0	cannot_be_determined	none	<50 indels	<30 SVs
SJDSRCT030041_D1	0.222	0.434	0.656	HR_deficient	cannot_be_determined		<30 SVs
SJDSRCT030041_D2	0.178	0.474	0.652	HR_deficient	cannot_be_determined		<30 SVs
SJDSRCT030041_D3	0.188	0.256	0.444	HR_proficient	none
SJDSRCT030041_D4	0.2	0.452	0.652	HR_deficient	cannot_be_determined		<30 SVs
SJE2A001_D	0.122	0.468	0.59	cannot_be_determined	none	<50 indels	<30 SVs
SJE2A002_D	0	0	0	HR_proficient	none
SJE2A003_D	0	0	0	cannot_be_determined	none	<50 indels	<30 SVs
SJE2A004_D	0	0	0	cannot_be_determined	none	<50 indels	<30 SVs
SJE2A006_D	0.006	0	0.006	cannot_be_determined	none	<50 indels	<30 SVs
SJE2A008_D	0	0	0	HR_proficient	none
SJE2A009_D	0	0	0	cannot_be_determined	none	<50 indels	<30 SVs
SJE2A010_D	0	0	0	HR_proficient	none
SJE2A011_D	0.058	0	0.058	HR_proficient	none
SJE2A012_D	0	0.008	0.008	HR_proficient	none
SJE2A014_D	0	0	0	HR_proficient	none
SJE2A015_D	0	0	0	cannot_be_determined	none	<50 indels	<30 SVs
SJE2A016_D	0	0	0	HR_proficient	none
SJE2A017_D	0	0	0	cannot_be_determined	none	<50 indels	<30 SVs
SJE2A018_D	0	0.002	0.002	HR_proficient	none
SJE2A019_D	0	0.002	0.002	HR_proficient	none
SJE2A021_D	0	0	0	HR_proficient	none
SJE2A022_D	0.056	0	0.056	HR_proficient	none
SJE2A023_D	0	0	0	HR_proficient	none
SJE2A024_D	0.06	0	0.06	HR_proficient	none
SJE2A025_D	0	0	0	HR_proficient	none
SJE2A026_D	0	0	0	cannot_be_determined	none	<50 indels	<30 SVs
SJE2A037_D	0	0	0	HR_proficient	none
SJE2A038_D	0	0	0	HR_proficient	none
SJE2A040_D	0	0	0	HR_proficient	none
SJE2A043_D	0	0	0	HR_proficient	none
SJE2A051_D	0.006	0.002	0.008	HR_proficient	none
SJE2A056_D	0	0	0	HR_proficient	none
SJE2A057_D	0	0	0	cannot_be_determined	none	<50 indels	<30 SVs
SJE2A059_D	0	0	0	HR_proficient	none
SJE2A060_D	0	0	0	HR_proficient	none
SJE2A064_D	0	0	0	HR_proficient	none
SJEPD001_D	0	0	0	HR_proficient	none
SJEPD002_D	0.004	0.014	0.018	HR_proficient	none
SJEPD003_D	0	0.002	0.002	HR_proficient	none
SJEPD004_D	0.02	0.026	0.046	HR_proficient	none
SJEPD005_D	0	0	0	cannot_be_determined	none	<50 indels	<30 SVs
SJEPD006_D	0	0	0	cannot_be_determined	none	<50 indels	<30 SVs
SJEPD007_D	0	0	0	HR_proficient	none
SJEPD010_D	0	0	0	HR_proficient	none
SJEPD011_D	0	0	0	cannot_be_determined	none	<50 indels	<30 SVs
SJEPD012_D	0	0	0	cannot_be_determined	none	<50 indels	<30 SVs
SJEPD013_D	0	0	0	HR_proficient	none
SJEPD014_D	0	0	0	HR_proficient	none
SJEPD015_D	0	0	0	HR_proficient	none
SJEPD016_D	0	0.002	0.002	cannot_be_determined	none	<50 indels	<30 SVs
SJEPD017_D	0	0	0	HR_proficient	none
SJEPD018_D	0.008	0.004	0.012	cannot_be_determined	none	<50 indels	<30 SVs
SJEPD019_D	0	0.004	0.004	HR_proficient	none
SJEPD020_D	0	0	0	cannot_be_determined	none	<50 indels	<30 SVs
SJEPD021_D	0.322	0.262	0.584	cannot_be_determined	none	<50 indels	<30 SVs
SJEPD022_D	0	0	0	cannot_be_determined	none	<50 indels	<30 SVs
SJEPD024_D	0	0.004	0.004	HR_proficient	none
SJEPD025_D	0	0	0	HR_proficient	none
SJEPD026_D	0	0.006	0.006	HR_proficient	none
SJEPD027_D	0.022	0.008	0.03	HR_proficient	none
SJEPD028_D	0	0	0	HR_proficient	none
SJEPD029_D	0	0.006	0.006	HR_proficient	none
SJEPD030146_D1	0.062	0.58	0.642	HR_deficient	cannot_be_determined		<30 SVs
SJEPD030168_D1	0	0	0	HR_proficient	none
SJEPD030169_D1	0.03	0.008	0.038	HR_proficient	none
SJEPD030229_D1	0	0	0	HR_proficient	none
SJEPD030232_D1	0.042	0.08	0.122	HR_proficient	none
SJEPD030250_D1	0	0	0	HR_proficient	none
SJEPD030292_D1	0	0	0	HR_proficient	none
SJEPD030_D	0	0	0	HR_proficient	none
SJEPD031_D	0.122	0.23	0.352	HR_proficient	none
SJEPD031_R	0.096	0.134	0.23	HR_proficient	none
SJEPD032_D	0	0	0	HR_proficient	none
SJEPD033_D	0	0	0	HR_proficient	none
SJEPD034_D	0	0	0	HR_proficient	none
SJEPD035_R	0.002	0	0.002	HR_proficient	none
SJEPD036_D	0	0	0	HR_proficient	none
SJEPD037_D	0	0.01	0.01	HR_proficient	none
SJEPD037_R	0	0.006	0.006	HR_proficient	none
SJEPD038_D	0	0.004	0.004	HR_proficient	none
SJEPD039_D	0	0	0	HR_proficient	none
SJEPD040_D	0.092	0.056	0.148	HR_proficient	none
SJERG002_D	0	0	0	HR_proficient	none
SJERG005_D	0	0	0	cannot_be_determined	none	<50 indels	<30 SVs
SJERG006_D	0	0	0	HR_proficient	none
SJERG009_D	0	0.01	0.01	cannot_be_determined	none	<50 indels	<30 SVs
SJERG010_D	0	0	0	cannot_be_determined	none	<50 indels	<30 SVs
SJERG011_D	0	0	0	cannot_be_determined	none	<50 indels	<30 SVs
SJERG016_D	0	0	0	HR_proficient	none
SJERG020051_D1	0	0	0	HR_proficient	none
SJERG020052_D1	0	0	0	HR_proficient	none
SJERG020299_D1	0	0	0	HR_proficient	none
SJERG020300_D1	0	0.002	0.002	HR_proficient	none
SJERG020302_D1	0	0	0	HR_proficient	none
SJERG020303_D1	0	0	0	HR_proficient	none
SJERG020304_D1	0	0	0	HR_proficient	none
SJERG020305_D1	0	0	0	HR_proficient	none
SJERG020306_D1	0	0	0	HR_proficient	none
SJERG020307_D1	0	0	0	HR_proficient	none
SJERG020308_D1	0	0	0	HR_proficient	none
SJERG020309_D1	0	0	0	HR_proficient	none
SJERG020_D	0	0	0	HR_proficient	none
SJERG021891_D1	0	0	0	HR_proficient	none
SJERG024_D	0	0	0	HR_proficient	none
SJERG026_D	0	0	0	HR_proficient	none
SJERG028_D	0	0	0	HR_proficient	none
SJERG031_D	0	0	0	HR_proficient	none
SJETV001_D	0	0.002	0.002	HR_proficient	none
SJETV002_D	0	0	0	HR_proficient	none
SJETV003_D	0	0	0	HR_proficient	none
SJETV004_D	0.004	0.006	0.01	HR_proficient	none
SJETV010_D	0	0.002	0.002	HR_proficient	none
SJETV010_R	0	0	0	HR_proficient	none
SJETV022_D	0	0.004	0.004	HR_proficient	none
SJETV024_D	0	0	0	HR_proficient	none
SJETV025_D	0	0	0	HR_proficient	none
SJETV026_D	0	0.004	0.004	HR_proficient	none
SJETV027_D	0	0.002	0.002	HR_proficient	none
SJETV028_D	0	0	0	HR_proficient	none
SJETV032_D	0	0.002	0.002	HR_proficient	none
SJETV035_D	0	0	0	HR_proficient	none
SJETV036_D	0	0.004	0.004	HR_proficient	none
SJETV039_D	0	0.004	0.004	HR_proficient	none
SJETV041_D	0.03	0.002	0.032	HR_proficient	none
SJETV043_D	0.002	0.002	0.004	HR_proficient	none
SJETV043_R	0	0.002	0.002	HR_proficient	none
SJETV044_D	0	0.014	0.014	HR_proficient	none
SJETV045_D	0.002	0.002	0.004	HR_proficient	none
SJETV046_D	0.004	0.004	0.008	HR_proficient	none
SJETV047_D	0.004	0.004	0.008	HR_proficient	none
SJETV047_R	0	0.02	0.02	HR_proficient	none
SJETV047_S	0.002	0.004	0.006	HR_proficient	none
SJETV048_D	0.002	0.002	0.004	HR_proficient	none
SJETV048_R	0.006	0	0.006	HR_proficient	none
SJETV059_D	0	0	0	HR_proficient	none
SJETV068_D	0	0.002	0.002	cannot_be_determined	none	<50 indels	<30 SVs
SJETV069_D	0	0	0	HR_proficient	none
SJETV070_D	0	0	0	HR_proficient	none
SJETV073_D	0	0	0	HR_proficient	none
SJETV074_D	0	0	0	HR_proficient	none
SJETV075_D	0	0.004	0.004	HR_proficient	none
SJETV076_D	0	0	0	cannot_be_determined	none	<50 indels	<30 SVs
SJETV077_D	0	0.004	0.004	HR_proficient	none
SJETV078_D	0	0	0	HR_proficient	none
SJETV079_D	0	0.002	0.002	cannot_be_determined	none	<50 indels	<30 SVs
SJETV082_D	0	0	0	HR_proficient	none
SJETV083_D	0	0.002	0.002	HR_proficient	none
SJETV084_D	0	0.004	0.004	HR_proficient	none
SJETV085_D	0.002	0.006	0.008	HR_proficient	none
SJETV086_D	0	0.002	0.002	HR_proficient	none
SJETV089_D	0.002	0	0.002	HR_proficient	none
SJETV092_D	0.004	0.002	0.006	HR_proficient	none
SJETV093_D	0	0.002	0.002	HR_proficient	none
SJETV095_D	0	0.002	0.002	HR_proficient	none
SJETV096_D	0	0	0	HR_proficient	none
SJETV098_D	0	0.002	0.002	HR_proficient	none
SJETV136_D	0	0	0	HR_proficient	none
SJETV136_R	0	0.016	0.016	HR_proficient	none
SJETV190_D	0	0	0	HR_proficient	none
SJETV190_R	0	0	0	HR_proficient	none
SJETV191_D	0	0.002	0.002	HR_proficient	none
SJETV191_R	0	0.002	0.002	HR_proficient	none
SJETV194_D	0.002	0.004	0.006	HR_proficient	none
SJETV195_D	0	0	0	cannot_be_determined	none	<50 indels	<30 SVs
SJEWS001301_D1	0	0.008	0.008	HR_proficient	none
SJEWS001302_D1	0	0	0	HR_proficient	none
SJEWS001303_D1	0	0.002	0.002	HR_proficient	none
SJEWS001304_D1	0	0.002	0.002	HR_proficient	none
SJEWS001305_D1	0.032	0.038	0.07	HR_proficient	none
SJEWS001306_D1	0	0	0	HR_proficient	none
SJEWS001307_D1	0	0	0	HR_proficient	none
SJEWS001308_D1	0	0	0	HR_proficient	none
SJEWS001309_D1	0.114	0.012	0.126	HR_proficient	none
SJEWS001310_D1	0	0	0	HR_proficient	none
SJEWS001311_D1	0	0.006	0.006	HR_proficient	none
SJEWS001312_D1	0	0.006	0.006	HR_proficient	none
SJEWS001313_D1	0	0	0	cannot_be_determined	none	<50 indels	<30 SVs
SJEWS001314_D1	0	0.002	0.002	HR_proficient	none
SJEWS001316_D1	0.002	0	0.002	cannot_be_determined	none	<50 indels	<30 SVs
SJEWS001317_D1	0	0.02	0.02	HR_proficient	none
SJEWS001318_D1	0	0.024	0.024	HR_proficient	none
SJEWS001319_D1	0	0	0	HR_proficient	none
SJEWS001320_D1	0	0	0	HR_proficient	none
SJEWS010361_D1	0.002	0.004	0.006	HR_proficient	none
SJEWS010362_D1	0	0.004	0.004	HR_proficient	none
SJEWS010363_D1	0	0	0	HR_proficient	none
SJEWS010364_D1	0.024	0.024	0.048	HR_proficient	none
SJEWS010365_D1	0	0	0	HR_proficient	none
SJEWS010366_D1	0	0.002	0.002	HR_proficient	none
SJEWS010367_D1	0	0	0	HR_proficient	none
SJEWS010368_D1	0	0	0	HR_proficient	none
SJEWS010369_D1	0	0	0	HR_proficient	none
SJEWS010370_D1	0	0	0	cannot_be_determined	none	<50 indels	<30 SVs
SJEWS010371_D1	0.054	0	0.054	cannot_be_determined	none	<50 indels	<30 SVs
SJEWS010372_D1	0	0	0	HR_proficient	none
SJEWS010373_D1	0	0	0	HR_proficient	none
SJEWS010374_D1	0	0	0	HR_proficient	none
SJEWS010375_D1	0	0	0	HR_proficient	none
SJEWS010421_D1	0	0	0	HR_proficient	none
SJEWS010646_D1	0.004	0	0.004	cannot_be_determined	none	<50 indels	<30 SVs
SJEWS010647_D1	0	0	0	cannot_be_determined	none	<50 indels	<30 SVs
SJEWS010648_D1	0.028	0.04	0.068	HR_proficient	none
SJEWS010649_D1	0	0.002	0.002	HR_proficient	none
SJEWS010650_D1	0	0	0	cannot_be_determined	none	<50 indels	<30 SVs
SJEWS010651_D1	0	0	0	HR_proficient	none
SJEWS010652_D1	0	0	0	HR_proficient	none
SJEWS010653_D1	0	0.01	0.01	HR_proficient	none
SJEWS010654_D1	0	0	0	HR_proficient	none
SJEWS010655_D1	0.006	0.058	0.064	HR_proficient	none
SJEWS010656_D1	0	0	0	HR_proficient	none
SJEWS010657_D1	0	0	0	cannot_be_determined	none	<50 indels	<30 SVs
SJEWS010659_D1	0	0	0	HR_proficient	none
SJEWS010661_D1	0	0	0	HR_proficient	none
SJEWS010662_D1	0	0	0	HR_proficient	none
SJEWS010663_D1	0	0.016	0.016	HR_proficient	none
SJEWS010664_D1	0	0	0	HR_proficient	none
SJEWS010665_D1	0	0	0	HR_proficient	none
SJEWS010666_D1	0.008	0.02	0.028	HR_proficient	none
SJEWS010667_D1	0.028	0.032	0.06	cannot_be_determined	none	<50 indels	<30 SVs
SJEWS010668_D1	0	0	0	HR_proficient	none
SJEWS010989_D1	0	0	0	cannot_be_determined	none	<50 indels	<30 SVs
SJEWS010990_D1	0	0	0	HR_proficient	none
SJEWS010991_D1	0.012	0	0.012	HR_proficient	none
SJEWS010992_D1	0	0.002	0.002	HR_proficient	none
SJEWS010993_D1	0	0	0	HR_proficient	none
SJEWS010994_D1	0	0	0	cannot_be_determined	none	<50 indels	<30 SVs
SJEWS010995_D1	0	0.002	0.002	HR_proficient	none
SJEWS010996_D1	0	0	0	HR_proficient	none
SJEWS010997_D1	0	0	0	HR_proficient	none
SJEWS010998_D1	0.022	0.002	0.024	cannot_be_determined	none	<50 indels	<30 SVs
SJEWS010999_D1	0	0	0	HR_proficient	none
SJEWS011000_D1	0.088	0	0.088	HR_proficient	none
SJEWS011001_D1	0	0	0	cannot_be_determined	none	<50 indels	<30 SVs
SJEWS011002_D1	0	0	0	cannot_be_determined	none	<50 indels	<30 SVs
SJEWS011003_D1	0	0	0	HR_proficient	none
SJEWS011004_D1	0	0.004	0.004	HR_proficient	none
SJEWS011005_D1	0	0	0	cannot_be_determined	none	<50 indels	<30 SVs
SJEWS011006_D1	0	0	0	HR_proficient	none
SJEWS011007_D1	0.004	0.032	0.036	HR_proficient	none
SJEWS011009_D1	0	0	0	HR_proficient	none
SJEWS011010_D1	0.02	0.004	0.024	cannot_be_determined	none	<50 indels	<30 SVs
SJEWS011011_D1	0	0	0	HR_proficient	none
SJEWS011043_D1	0	0.002	0.002	HR_proficient	none
SJEWS011044_D1	0	0	0	HR_proficient	none
SJEWS011045_D1	0.008	0	0.008	HR_proficient	none
SJEWS011047_D1	0	0	0	HR_proficient	none
SJEWS011050_D1	0	0.002	0.002	HR_proficient	none
SJEWS011052_D1	0	0.008	0.008	HR_proficient	none
SJEWS011053_D1	0	0.002	0.002	HR_proficient	none
SJEWS011054_D1	0	0	0	HR_proficient	none
SJEWS011058_D1	0	0	0	HR_proficient	none
SJEWS011059_D1	0	0	0	HR_proficient	none
SJEWS011060_D1	0	0	0	HR_proficient	none
SJEWS011062_D1	0	0	0	HR_proficient	none
SJEWS011063_D1	0.006	0.002	0.008	HR_proficient	none
SJEWS011064_D1	0	0.006	0.006	HR_proficient	none
SJEWS011065_D1	0	0	0	HR_proficient	none
SJEWS011066_D1	0	0	0	HR_proficient	none
SJEWS011067_D1	0	0	0	HR_proficient	none
SJEWS011068_D1	0.03	0.008	0.038	HR_proficient	none
SJEWS011069_D1	0.274	0.348	0.622	HR_deficient	cannot_be_determined		<30 SVs
SJEWS011070_D1	0	0	0	HR_proficient	none
SJEWS011071_D1	0	0	0	HR_proficient	none
SJEWS011072_D1	0.008	0	0.008	HR_proficient	none
SJEWS011073_D1	0	0	0	HR_proficient	none
SJEWS011074_D1	0	0	0	HR_proficient	none
SJEWS011075_D1	0	0	0	HR_proficient	none
SJEWS011076_D1	0	0	0	HR_proficient	none
SJEWS011077_D1	0.002	0	0.002	cannot_be_determined	none	<50 indels	<30 SVs
SJEWS011078_D1	0.008	0	0.008	HR_proficient	none
SJEWS011079_D1	0	0	0	cannot_be_determined	none	<50 indels	<30 SVs
SJEWS011080_D1	0	0	0	HR_proficient	none
SJEWS011081_D1	0.002	0	0.002	cannot_be_determined	none	<50 indels	<30 SVs
SJEWS030070_D1	0.01	0.682	0.692	HR_deficient	cannot_be_determined		<30 SVs
SJEWS030228_D1	0	0	0	HR_proficient	none
SJEWS030228_D2	0	0	0	HR_proficient	none
SJEWS030253_D1	0	0.016	0.016	HR_proficient	none
SJEWS030332_D1	0	0	0	HR_proficient	none
SJHGG001_A	0	0	0	HR_proficient	none
SJHGG001_D	0	0	0	HR_proficient	none
SJHGG002_A	0.14	0.004	0.144	HR_proficient	none
SJHGG002_D	0.046	0	0.046	HR_proficient	none
SJHGG003_A	0.002	0	0.002	HR_proficient	none
SJHGG003_D	0.002	0	0.002	cannot_be_determined	none	Has MSI (>14000 indel.rep)
SJHGG004_D	0	0	0	HR_proficient	none
SJHGG010_D	0.008	0.066	0.074	HR_proficient	none
SJHGG011_D	0.002	0.006	0.008	HR_proficient	none
SJHGG012_D	0.066	0.036	0.102	HR_proficient	none
SJHGG015_D	0	0	0	HR_proficient	none
SJHGG016_D	0	0	0	cannot_be_determined	none	<50 indels	<30 SVs
SJHGG017_D	0.02	0.042	0.062	HR_proficient	none
SJHGG019_E	0.004	0	0.004	HR_proficient	none
SJHGG019_S	0.016	0.012	0.028	HR_proficient	none
SJHGG022_D	0	0	0	HR_proficient	none
SJHGG024_D	0.002	0	0.002	HR_proficient	none
SJHGG024_R	0.064	0.006	0.07	HR_proficient	none
SJHGG024_X	0.236	0.046	0.282	HR_proficient	none
SJHGG027_D	0	0	0	HR_proficient	none
SJHGG028_D	0.022	0.004	0.026	HR_proficient	none
SJHGG030166_D1	0.006	0	0.006	HR_proficient	none
SJHGG030179_D1	0	0	0	HR_proficient	none
SJHGG030198_D1	0.02	0.022	0.042	HR_proficient	none
SJHGG030230_D1	0.016	0.004	0.02	HR_proficient	none
SJHGG030230_R1	0.238	0.43	0.668	HR_deficient	cannot_be_determined		<30 SVs
SJHGG030242_D1	0.156	0.036	0.192	HR_proficient	none
SJHGG030278_D1	0	0	0	HR_proficient	none
SJHGG030284_D1	0	0	0	HR_proficient	none
SJHGG030319_D1	0	0	0	HR_proficient	none
SJHGG030335_D1	0.002	0	0.002	cannot_be_determined	none	Has MSI (>14000 indel.rep)	<30 SVs
SJHGG033_D	0	0	0	HR_proficient	none
SJHGG033_R	0	0	0	HR_proficient	none
SJHGG040_D	0	0	0	HR_proficient	none
SJHGG041_D	0.004	0.004	0.008	HR_proficient	none
SJHGG044_D	0	0	0	HR_proficient	none
SJHGG102_D	0.136	0.106	0.242	HR_proficient	none
SJHGG111_D	0	0	0	cannot_be_determined	none	Has MSI (>14000 indel.rep)
SJHGG112_D	0	0	0	HR_proficient	none
SJHGG112_R	0	0.004	0.004	HR_proficient	none
SJHM030053_D1	0.06	0.596	0.656	HR_deficient	cannot_be_determined		<30 SVs
SJHM030100_D1	0	0	0	cannot_be_determined	none	<50 indels	<30 SVs
SJHM030102_D1	0	0	0	HR_proficient	none
SJHM030201_D1	0.064	0	0.064	HR_proficient	none
SJHM030269_D1	0	0	0	HR_proficient	none
SJHM030291_D1	0	0	0	cannot_be_determined	none	Has MSI (>14000 indel.rep)	<30 SVs
SJHM030302_D1	0	0	0	HR_proficient	none
SJHYPER001_D	0	0	0	cannot_be_determined	none	<50 indels	<30 SVs
SJHYPER002_D	0	0.002	0.002	HR_proficient	none
SJHYPER005_D	0	0	0	HR_proficient	none
SJHYPER006_D	0	0	0	HR_proficient	none
SJHYPER007_D	0	0	0	HR_proficient	none
SJHYPER009_D	0	0	0	HR_proficient	none
SJHYPER010_D	0.002	0.002	0.004	cannot_be_determined	none	<50 indels	<30 SVs
SJHYPER011_D	0	0	0	HR_proficient	none
SJHYPER014_D	0	0	0	HR_proficient	none
SJHYPER016_D	0.138	0	0.138	cannot_be_determined	none	<50 indels	<30 SVs
SJHYPER018_D	0	0	0	HR_proficient	none
SJHYPER020_D	0	0.004	0.004	cannot_be_determined	none	<50 indels	<30 SVs
SJHYPER022_D	0	0	0	HR_proficient	none
SJHYPER023_D	0	0	0	HR_proficient	none
SJHYPER043_D	0	0	0	HR_proficient	none
SJHYPER051_D	0	0	0	HR_proficient	none
SJHYPER052_D	0	0	0	HR_proficient	none
SJHYPER069_D	0	0	0	cannot_be_determined	none	<50 indels	<30 SVs
SJHYPER084_D	0	0	0	HR_proficient	none
SJHYPER085_D	0	0	0	HR_proficient	none
SJHYPER089_D	0	0	0	HR_proficient	none
SJHYPER095_D	0	0	0	cannot_be_determined	none	<50 indels	<30 SVs
SJHYPER097_D	0	0	0	HR_proficient	none
SJHYPER098_D	0	0	0	HR_proficient	none
SJHYPER100_D	0	0	0	HR_proficient	none
SJHYPER102_D	0	0.006	0.006	HR_proficient	none
SJHYPER103_D	0	0	0	HR_proficient	none
SJHYPER104_D	0	0	0	HR_proficient	none
SJHYPER108_D	0.01	0	0.01	HR_proficient	none
SJHYPER110_D	0	0	0	HR_proficient	none
SJHYPER111_D	0	0	0	HR_proficient	none
SJHYPER112_D	0	0.004	0.004	HR_proficient	none
SJHYPER113_D	0	0	0	HR_proficient	none
SJHYPER114_D	0	0	0	HR_proficient	none
SJHYPER116_D	0	0	0	cannot_be_determined	none	<50 indels	<30 SVs
SJHYPER117_D	0	0	0	cannot_be_determined	none	<50 indels	<30 SVs
SJHYPER119_D	0	0	0	HR_proficient	none
SJHYPER121_D	0	0	0	cannot_be_determined	none	<50 indels	<30 SVs
SJHYPER123_D	0	0	0	HR_proficient	none
SJHYPER125_D	0	0	0	HR_proficient	none
SJHYPER126_D	0	0	0	cannot_be_determined	none	<50 indels	<30 SVs
SJHYPER128_D	0	0	0	HR_proficient	none
SJHYPER150_D	0	0	0	HR_proficient	none
SJHYPER206_D	0	0	0	HR_proficient	none
SJHYPER227_D	0	0	0	HR_proficient	none
SJHYPO002_D	0	0	0	HR_proficient	none
SJHYPO004_D	0	0	0	HR_proficient	none
SJHYPO006_D	0	0	0	HR_proficient	none
SJHYPO013_D	0	0	0	HR_proficient	none
SJHYPO020_D	0	0	0	HR_proficient	none
SJHYPO021_D	0.012	0	0.012	HR_proficient	none
SJHYPO022_D	0	0	0	HR_proficient	none
SJHYPO026_D	0.004	0	0.004	HR_proficient	none
SJHYPO029_D	0	0	0	HR_proficient	none
SJHYPO040_D	0.006	0	0.006	HR_proficient	none
SJHYPO042_D	0	0	0	HR_proficient	none
SJHYPO044_D	0	0	0	HR_proficient	none
SJHYPO046_D	0	0	0	HR_proficient	none
SJHYPO051_D	0	0	0	HR_proficient	none
SJHYPO052_D	0	0	0	HR_proficient	none
SJHYPO055_D	0	0.002	0.002	HR_proficient	none
SJHYPO056_D	0.008	0.012	0.02	HR_proficient	none
SJHYPO109_D	0	0	0	HR_proficient	none
SJHYPO110_D	0	0	0	HR_proficient	none
SJHYPO119_D	0	0	0	HR_proficient	none
SJHYPO120_D	0	0	0	HR_proficient	none
SJHYPO123_D	0	0	0	HR_proficient	none
SJHYPO146_D	0	0	0	cannot_be_determined	none	<50 indels	<30 SVs
SJHYPO147_D	0	0	0	HR_proficient	none
SJINF001_D	0	0	0	cannot_be_determined	none	<50 indels	<30 SVs
SJINF001_R	0	0	0	HR_proficient	none
SJINF001_X	0.162	0.322	0.484	cannot_be_determined	none	<50 indels	<30 SVs
SJINF001_Y	0	0	0	HR_proficient	none
SJINF002_D	0.004	0.002	0.006	cannot_be_determined	none	<50 indels	<30 SVs
SJINF002_R	0	0.004	0.004	HR_proficient	none
SJINF003_D	0	0	0	cannot_be_determined	none	<50 indels	<30 SVs
SJINF004_D	0	0	0	cannot_be_determined	none	<50 indels	<30 SVs
SJINF005_D	0	0	0	cannot_be_determined	none	<50 indels	<30 SVs
SJINF006_D	0	0	0	cannot_be_determined	none	<50 indels	<30 SVs
SJINF007_D	0	0	0	cannot_be_determined	none	<50 indels	<30 SVs
SJINF008_D	0	0	0	cannot_be_determined	none	<50 indels	<30 SVs
SJINF009_D	0.008	0	0.008	cannot_be_determined	none	<50 indels	<30 SVs
SJINF010_D	0.008	0	0.008	cannot_be_determined	none	<50 indels	<30 SVs
SJINF011_D	0	0.006	0.006	cannot_be_determined	none	<50 indels	<30 SVs
SJINF012_D	0	0	0	HR_proficient	none
SJINF013_D	0.004	0.002	0.006	HR_proficient	none
SJINF014_D	0	0.002	0.002	cannot_be_determined	none	<50 indels	<30 SVs
SJINF015_D	0.12	0.506	0.626	cannot_be_determined	none	<50 indels	<30 SVs
SJINF016_D	0.002	0	0.002	cannot_be_determined	none	<50 indels	<30 SVs
SJINF017_D	0	0	0	HR_proficient	none
SJINF018_D	0	0	0	cannot_be_determined	none	<50 indels	<30 SVs
SJINF019_D	0	0	0	cannot_be_determined	none	<50 indels	<30 SVs
SJINF020_D	0.002	0.002	0.004	cannot_be_determined	none	<50 indels	<30 SVs
SJINF021_D	0	0	0	cannot_be_determined	none	<50 indels	<30 SVs
SJINF022_D	0.004	0	0.004	cannot_be_determined	none	<50 indels	<30 SVs
SJLCH030061_D1	0	0.006	0.006	cannot_be_determined	none	<50 indels	<30 SVs
SJLGG001_D	0	0	0	cannot_be_determined	none	<50 indels	<30 SVs
SJLGG002_D	0.166	0.428	0.594	cannot_be_determined	none	<50 indels	<30 SVs
SJLGG003_D	0.004	0	0.004	cannot_be_determined	none	<50 indels	<30 SVs
SJLGG004_D	0.082	0.552	0.634	cannot_be_determined	none	<50 indels	<30 SVs
SJLGG005_D	0.004	0	0.004	cannot_be_determined	none	<50 indels	<30 SVs
SJLGG006_D	0.14	0.006	0.146	cannot_be_determined	none	<50 indels	<30 SVs
SJLGG006_R	0.062	0	0.062	cannot_be_determined	none	<50 indels	<30 SVs
SJLGG007_D	0.104	0.064	0.168	cannot_be_determined	none	<50 indels	<30 SVs
SJLGG008_D	0.094	0	0.094	HR_proficient	none
SJLGG009_D	0	0	0	cannot_be_determined	none	<50 indels	<30 SVs
SJLGG010_D	0.01	0.002	0.012	cannot_be_determined	none	<50 indels	<30 SVs
SJLGG011_D	0.026	0.006	0.032	HR_proficient	none
SJLGG012_D	0.128	0.484	0.612	HR_deficient	cannot_be_determined		<30 SVs
SJLGG013_D	0.044	0.05	0.094	cannot_be_determined	none	<50 indels	<30 SVs
SJLGG015_D	0.166	0.534	0.7	cannot_be_determined	none	<50 indels	<30 SVs
SJLGG016_D	0.09	0.548	0.638	cannot_be_determined	none	<50 indels	<30 SVs
SJLGG018_D	0	0.008	0.008	HR_proficient	none
SJLGG019_D	0	0	0	cannot_be_determined	none	<50 indels	<30 SVs
SJLGG020_D	0	0	0	cannot_be_determined	none	<50 indels	<30 SVs
SJLGG021_D	0	0.002	0.002	cannot_be_determined	none	<50 indels	<30 SVs
SJLGG022_D	0	0	0	cannot_be_determined	none	<50 indels	<30 SVs
SJLGG024_D	0.006	0.006	0.012	cannot_be_determined	none	<50 indels	<30 SVs
SJLGG025_D	0.002	0	0.002	HR_proficient	none
SJLGG026_D	0	0	0	HR_proficient	none
SJLGG027_D	0.002	0.004	0.006	cannot_be_determined	none	<50 indels	<30 SVs
SJLGG028_D	0	0.002	0.002	cannot_be_determined	none	<50 indels	<30 SVs
SJLGG029_D	0	0	0	HR_proficient	none
SJLGG030162_D1	0.024	0	0.024	HR_proficient	none
SJLGG030165_D1	0.006	0	0.006	HR_proficient	none
SJLGG030202_D1	0.006	0	0.006	cannot_be_determined	none	<50 indels	<30 SVs
SJLGG030321_D1	0.014	0.002	0.016	HR_proficient	none
SJLGG030326_D1	0.118	0.538	0.656	HR_deficient	cannot_be_determined		<30 SVs
SJLGG030340_D1	0.006	0	0.006	HR_proficient	none
SJLGG030341_D1	0.006	0	0.006	HR_proficient	none
SJLGG030365_D1	0	0	0	cannot_be_determined	none	<50 indels	<30 SVs
SJLGG030_D	0	0	0	cannot_be_determined	none	<50 indels	<30 SVs
SJLGG031_D	0	0.002	0.002	HR_proficient	none
SJLGG032_D	0	0	0	cannot_be_determined	none	<50 indels	<30 SVs
SJLGG033_D	0	0	0	cannot_be_determined	none	<50 indels	<30 SVs
SJLGG034_D	0	0	0	HR_proficient	none
SJLGG035_D	0	0	0	HR_proficient	none
SJLGG036_D	0.004	0.006	0.01	cannot_be_determined	none	<50 indels	<30 SVs
SJLGG037_D	0.094	0.53	0.624	cannot_be_determined	none	<50 indels	<30 SVs
SJLGG038_D	0.016	0.01	0.026	cannot_be_determined	none	<50 indels	<30 SVs
SJLGG039_D	0.068	0.04	0.108	cannot_be_determined	none	<50 indels	<30 SVs
SJLGG040_D	0	0	0	HR_proficient	none
SJLGG042_D	0	0	0	HR_proficient	none
SJMB001_D	0	0	0	HR_proficient	none
SJMB002_D	0	0	0	HR_proficient	none
SJMB003_D	0.16	0.476	0.636	HR_deficient	cannot_be_determined		<30 SVs
SJMB004_D	0	0	0	HR_proficient	none
SJMB006_D	0	0.002	0.002	cannot_be_determined	none	<50 indels	<30 SVs
SJMB010_D	0.07	0.004	0.074	HR_proficient	none
SJMB011_D	0.008	0.006	0.014	HR_proficient	none
SJMB012_D	0.088	0.576	0.664	HR_deficient	cannot_be_determined		<30 SVs
SJMB013_D	0	0	0	HR_proficient	none
SJMB015_D	0.008	0.024	0.032	HR_proficient	none
SJMB016_D	0.006	0.036	0.042	HR_proficient	none
SJMB017_D	0.046	0	0.046	HR_proficient	none
SJMB018_D	0.01	0.08	0.09	HR_proficient	none
SJMB019_D	0	0	0	HR_proficient	none
SJMB020_D	0.07	0	0.07	HR_proficient	none
SJMB023_D	0.002	0.002	0.004	HR_proficient	none
SJMB024_D	0	0	0	HR_proficient	none
SJMB025_D	0	0	0	HR_proficient	none
SJMB026_D	0	0.002	0.002	cannot_be_determined	none	<50 indels	<30 SVs
SJMB027_D	0	0	0	HR_proficient	none
SJMB028_D	0	0.002	0.002	HR_proficient	none
SJMB029_D	0.004	0.018	0.022	HR_proficient	none
SJMB030055_D1	0	0	0	HR_proficient	none
SJMB030056_D1	0	0	0	HR_proficient	none
SJMB030087_D1	0.064	0.58	0.644	HR_deficient	cannot_be_determined		<30 SVs
SJMB030089_D1	0.062	0	0.062	HR_proficient	none
SJMB030092_D1	0.066	0.586	0.652	cannot_be_determined	none	<50 indels	<30 SVs
SJMB030110_D1	0.002	0	0.002	HR_proficient	none
SJMB030114_D1	0.33	0.358	0.688	cannot_be_determined	none	<50 indels	<30 SVs
SJMB030114_D2	0.01	0.008	0.018	HR_proficient	none
SJMB030139_D1	0	0.006	0.006	HR_proficient	none
SJMB030181_D1	0	0	0	HR_proficient	none
SJMB030187_D1	0	0.002	0.002	HR_proficient	none
SJMB030239_D1	0.07	0	0.07	HR_proficient	none
SJMB030251_D1	0	0	0	HR_proficient	none
SJMB030296_D1	0	0	0	HR_proficient	none
SJMB030312_D1	0	0	0	HR_proficient	none
SJMB030315_D1	0	0	0	HR_proficient	none
SJMB030333_D1	0	0	0	HR_proficient	none
SJMB030_D	0.026	0	0.026	HR_proficient	none
SJMB031_D	0.016	0.012	0.028	HR_proficient	none
SJMB032_D	0.004	0	0.004	HR_proficient	none
SJMB033_D	0	0	0	HR_proficient	none
SJMB034_D	0.002	0	0.002	HR_proficient	none
SJMB035_D	0	0	0	HR_proficient	none
SJMB036_D	0.004	0	0.004	HR_proficient	none
SJMB037_D	0	0	0	HR_proficient	none
SJMB038_D	0	0	0	HR_proficient	none
SJMB039_D	0.002	0.018	0.02	HR_proficient	none
SJMB040_D	0	0	0	HR_proficient	none
SJMB041_D	0	0	0	HR_proficient	none
SJMEL001001_D1	0	0	0	HR_proficient	none
SJMEL001002_D1	0	0	0	HR_proficient	none
SJMEL001003_D1	0.114	0.246	0.36	HR_proficient	none
SJMEL001003_D2	0.112	0.234	0.346	HR_proficient	none
SJMEL001004_D1	0	0	0	HR_proficient	none
SJMEL001004_D2	0	0	0	HR_proficient	none
SJMEL001005_D1	0.004	0	0.004	HR_proficient	none
SJMEL030083_D1	0	0	0	HR_proficient	none
SJMEL030083_R2	0.206	0.494	0.7	HR_deficient	BRCA2_type
SJMEL030083_R3	0.2	0.188	0.388	HR_proficient	none
SJMEL030194_D1	0	0	0	HR_proficient	none
SJNBL001_D	0	0.002	0.002	HR_proficient	none
SJNBL002_D	0.028	0.004	0.032	HR_proficient	none
SJNBL003_D	0.054	0.004	0.058	HR_proficient	none
SJNBL004_D	0	0	0	HR_proficient	none
SJNBL006_D	0	0	0	cannot_be_determined	none	<50 indels	<30 SVs
SJNBL007_D	0.006	0.01	0.016	cannot_be_determined	none	<50 indels	<30 SVs
SJNBL008_D	0	0	0	HR_proficient	none
SJNBL009_D	0	0	0	HR_proficient	none
SJNBL010_D	0.018	0	0.018	HR_proficient	none
SJNBL011_D	0	0	0	HR_proficient	none
SJNBL012_D	0	0	0	HR_proficient	none
SJNBL013_D	0.008	0	0.008	cannot_be_determined	none	<50 indels	<30 SVs
SJNBL014_D	0.004	0	0.004	HR_proficient	none
SJNBL015_D	0	0	0	HR_proficient	none
SJNBL016_D	0	0	0	HR_proficient	none
SJNBL017_D	0.058	0	0.058	HR_proficient	none
SJNBL018_D	0.006	0	0.006	HR_proficient	none
SJNBL019_D	0.032	0.1	0.132	cannot_be_determined	none	<50 indels	<30 SVs
SJNBL020_D	0.004	0.002	0.006	cannot_be_determined	none	<50 indels	<30 SVs
SJNBL022_D	0	0	0	HR_proficient	none
SJNBL023_D	0	0	0	HR_proficient	none
SJNBL024_D	0.018	0	0.018	HR_proficient	none
SJNBL025_D	0	0.002	0.002	HR_proficient	none
SJNBL026_D	0	0.014	0.014	cannot_be_determined	none	<50 indels	<30 SVs
SJNBL027_D	0	0	0	HR_proficient	none
SJNBL029_D	0.114	0.022	0.136	HR_proficient	none
SJNBL030096_D1	0	0	0	HR_proficient	none
SJNBL030107_D1	0.002	0	0.002	HR_proficient	none
SJNBL030147_D1	0	0	0	HR_proficient	none
SJNBL030152_D1	0	0	0	HR_proficient	none
SJNBL030158_D1	0.122	0.622	0.744	cannot_be_determined	none	<50 indels	<30 SVs
SJNBL030177_D1	0.002	0.008	0.01	HR_proficient	none
SJNBL030203_D1	0.048	0.002	0.05	HR_proficient	none
SJNBL030224_D1	0	0.002	0.002	HR_proficient	none
SJNBL030259_D1	0.002	0.004	0.006	cannot_be_determined	none	<50 indels	<30 SVs
SJNBL030307_D1	0	0	0	HR_proficient	none
SJNBL030309_D1	0	0.002	0.002	HR_proficient	none
SJNBL030339_D1	0.06	0.592	0.652	HR_deficient	cannot_be_determined		<30 SVs
SJNBL030_D	0.002	0	0.002	HR_proficient	none
SJNBL031_D	0	0.002	0.002	HR_proficient	none
SJNBL032_D	0	0	0	HR_proficient	none
SJNBL033_D	0	0	0	HR_proficient	none
SJNBL035_D	0.004	0	0.004	HR_proficient	none
SJNBL037_D	0.042	0.002	0.044	HR_proficient	none
SJNBL038_D	0.006	0.004	0.01	HR_proficient	none
SJNBL039_D	0.01	0.014	0.024	HR_proficient	none
SJNBL040_D	0.55	0.062	0.612	HR_deficient	cannot_be_determined		<30 SVs
SJNBL041_D	0.254	0.312	0.566	HR_deficient	cannot_be_determined		<30 SVs
SJNBL042_D	0.002	0.002	0.004	HR_proficient	none
SJNBL044_D	0	0	0	HR_proficient	none
SJNBL045_D	0.052	0	0.052	HR_proficient	none
SJNBL046_D	0	0	0	HR_proficient	none
SJNBL046_X	0	0	0	HR_proficient	none
SJNBL046_Y	0	0	0	HR_proficient	none
SJNBL124_D	0.002	0.002	0.004	HR_proficient	none
SJNBL188_D	0.002	0	0.002	HR_proficient	none
SJNBL188_R	0.012	0	0.012	HR_proficient	none
SJNBL190_D	0	0	0	cannot_be_determined	none	<50 indels	<30 SVs
SJNBL190_R	0	0.002	0.002	HR_proficient	none
SJNBL197_D	0.062	0	0.062	HR_proficient	none
SJNBL197_R	0.04	0	0.04	HR_proficient	none
SJNBL199_D	0.002	0	0.002	HR_proficient	none
SJOS001103_D1	0	0.006	0.006	HR_proficient	none
SJOS001105_D1	0.002	0	0.002	HR_proficient	none
SJOS001106_D1	0	0.002	0.002	HR_proficient	none
SJOS001109_D1	0.04	0.034	0.074	HR_proficient	none
SJOS001117_D1	0	0	0	HR_proficient	none
SJOS001118_D1	0.036	0	0.036	HR_proficient	none
SJOS001119_D1	0	0.002	0.002	HR_proficient	none
SJOS001120_D1	0	0.002	0.002	HR_proficient	none
SJOS001123_D1	0	0	0	HR_proficient	none
SJOS001125_D1	0	0	0	HR_proficient	none
SJOS001126_D1	0	0	0	HR_proficient	none
SJOS001127_D1	0	0	0	HR_proficient	none
SJOS001128_D1	0	0	0	HR_proficient	none
SJOS002_D	0	0	0	HR_proficient	none
SJOS003_D	0	0	0	HR_proficient	none
SJOS004_D	0.364	0.432	0.796	HR_deficient	BRCA2_type
SJOS005_D	0	0	0	HR_proficient	none
SJOS006_D	0	0	0	HR_proficient	none
SJOS007_D	0.002	0.01	0.012	HR_proficient	none
SJOS008_D	0	0	0	HR_proficient	none
SJOS009_D	0.002	0.018	0.02	HR_proficient	none
SJOS011_D	0	0	0	HR_proficient	none
SJOS011_M	0	0	0	HR_proficient	none
SJOS012_D	0	0	0	HR_proficient	none
SJOS012_M	0.02	0.002	0.022	cannot_be_determined	none	<50 indels
SJOS013_D	0.002	0.006	0.008	HR_proficient	none
SJOS013_M	0	0	0	HR_proficient	none
SJOS014_D	0	0.002	0.002	HR_proficient	none
SJOS015_D	0.002	0.002	0.004	HR_proficient	none
SJOS016_D	0	0	0	HR_proficient	none
SJOS017_D	0.178	0.428	0.606	HR_deficient	BRCA2_type
SJOS018_D	0	0.002	0.002	HR_proficient	none
SJOS019_D	0.002	0	0.002	HR_proficient	none
SJOS030101_D1	0	0.004	0.004	HR_proficient	none
SJOS030101_R1	0.008	0	0.008	HR_proficient	none
SJOS030129_D1	0	0	0	HR_proficient	none
SJOS030272_D1	0.016	0.002	0.018	HR_proficient	none
SJOS030279_D1	0.014	0.004	0.018	HR_proficient	none
SJPHALL001_D	0	0	0	HR_proficient	none
SJPHALL002_D	0	0	0	HR_proficient	none
SJPHALL003_D	0.006	0	0.006	HR_proficient	none
SJPHALL004_D	0	0	0	HR_proficient	none
SJPHALL005_D	0	0	0	HR_proficient	none
SJPHALL006_D	0.012	0.006	0.018	cannot_be_determined	none	<50 indels	<30 SVs
SJPHALL007_D	0	0	0	HR_proficient	none
SJPHALL008_D	0	0	0	HR_proficient	none
SJPHALL009_D	0	0	0	HR_proficient	none
SJPHALL010_D	0	0.002	0.002	HR_proficient	none
SJPHALL012_D	0	0	0	cannot_be_determined	none	<50 indels	<30 SVs
SJPHALL013_D	0	0.004	0.004	HR_proficient	none
SJPHALL016_D	0.006	0.014	0.02	HR_proficient	none
SJPHALL018_D	0	0	0	cannot_be_determined	none	<50 indels	<30 SVs
SJPHALL020033_D1	0	0	0	HR_proficient	none
SJPHALL020034_D1	0	0	0	HR_proficient	none
SJPHALL020035_D1	0	0	0	HR_proficient	none
SJPHALL020036_D1	0	0	0	HR_proficient	none
SJPHALL020037_D1	0.064	0	0.064	HR_proficient	none
SJPHALL020038_D1	0	0	0	HR_proficient	none
SJPHALL020041_D1	0	0	0	HR_proficient	none
SJPHALL020042_D1	0	0	0	HR_proficient	none
SJPHALL020043_D1	0	0	0	HR_proficient	none
SJPHALL020045_D1	0	0	0	HR_proficient	none
SJPHALL020047_D1	0	0	0	HR_proficient	none
SJPHALL020048_D1	0	0	0	HR_proficient	none
SJPHALL020049_D1	0	0	0	HR_proficient	none
SJPHALL020_D	0	0	0	cannot_be_determined	none	<50 indels	<30 SVs
SJPHALL021_D	0	0	0	HR_proficient	none
SJPHALL026_D	0	0	0	HR_proficient	none
SJPHALL027_D	0	0	0	HR_proficient	none
SJPHALL028_D	0	0	0	HR_proficient	none
SJPHALL029_D	0	0	0	HR_proficient	none
SJPHALL121_D	0.022	0	0.022	HR_proficient	none
SJRB001_D	0.006	0	0.006	HR_proficient	none
SJRB001_X	0	0	0	HR_proficient	none
SJRB003_D	0.114	0.004	0.118	cannot_be_determined	none	<50 indels	<30 SVs
SJRB004_D	0.14	0.152	0.292	HR_proficient	none
SJRB011_D	0.306	0.006	0.312	cannot_be_determined	none	<50 indels	<30 SVs
SJRB014_D	0.018	0.004	0.022	HR_proficient	none
SJRB016_D	0	0	0	cannot_be_determined	none	<50 indels	<30 SVs
SJRB020_D	0.078	0	0.078	cannot_be_determined	none	<50 indels	<30 SVs
SJRB024_D	0	0	0	HR_proficient	none
SJRB030046_D2	0.07	0.012	0.082	HR_proficient	none
SJRB030050_D1	0.124	0.502	0.626	cannot_be_determined	none	<50 indels	<30 SVs
SJRB030065_D1	0.214	0.216	0.43	HR_proficient	none
SJRB030141_D1	0	0	0	HR_proficient	none
SJRB030149_D1	0.068	0	0.068	HR_proficient	none
SJRB030178_D1	0	0	0	HR_proficient	none
SJRB030188_D1	0	0	0	HR_proficient	none
SJRB030197_D1	0.002	0	0.002	HR_proficient	none
SJRB030199_D1	0.036	0.01	0.046	HR_proficient	none
SJRB030240_D1	0	0	0	HR_proficient	none
SJRB030252_D1	0.002	0	0.002	HR_proficient	none
SJRB030289_D1	0.052	0	0.052	HR_proficient	none
SJRB030304_D1	0	0	0	HR_proficient	none
SJRB030317_D1	0.332	0.008	0.34	HR_proficient	none
SJRB031_D	0	0.004	0.004	HR_proficient	none
SJRB032_D	0.59	0.062	0.652	HR_deficient	cannot_be_determined		<30 SVs
SJRB035_D	0	0	0	HR_proficient	none
SJRB039_D	0	0.002	0.002	HR_proficient	none
SJRB051_D	0.002	0.002	0.004	HR_proficient	none
SJRHB001_D	0.002	0	0.002	HR_proficient	none
SJRHB002_D	0	0	0	HR_proficient	none
SJRHB003_D	0.004	0	0.004	HR_proficient	none
SJRHB004_D	0	0.002	0.002	HR_proficient	none
SJRHB005_D	0	0	0	HR_proficient	none
SJRHB006_D	0	0	0	HR_proficient	none
SJRHB007_D	0	0.002	0.002	HR_proficient	none
SJRHB008_D	0	0	0	HR_proficient	none
SJRHB009_D	0.002	0	0.002	HR_proficient	none
SJRHB010_D	0	0	0	HR_proficient	none
SJRHB011_D	0.178	0.022	0.2	HR_proficient	none
SJRHB011_E	0.002	0	0.002	HR_proficient	none
SJRHB012_D	0	0	0	HR_proficient	none
SJRHB012_R	0.002	0.002	0.004	HR_proficient	none
SJRHB012_S	0	0.002	0.002	HR_proficient	none
SJRHB013_D	0.03	0.02	0.05	HR_proficient	none
SJRHB030115_D1	0	0	0	HR_proficient	none
SJRHB030142_D1	0	0	0	HR_proficient	none
SJRHB030264_D1	0	0	0	HR_proficient	none
SJRHB030348_D1	0.096	0.526	0.622	HR_deficient	cannot_be_determined		<30 SVs
SJST030043_D1	0.104	0.37	0.474	cannot_be_determined	none	<50 indels
SJST030043_D2	0.154	0.512	0.666	HR_deficient	BRCA2_type
SJST030084_D1	0.098	0.586	0.684	HR_deficient	cannot_be_determined		<30 SVs
SJST030093_D1	0.08	0.554	0.634	cannot_be_determined	none	<50 indels	<30 SVs
SJST030121_D1	0.082	0.22	0.302	HR_proficient	none
SJST030122_D1	0.004	0.01	0.014	HR_proficient	none
SJST030131_D1	0	0	0	HR_proficient	none
SJST030131_D3	0	0	0	HR_proficient	none
SJST030137_D1	0.024	0	0.024	HR_proficient	none
SJST030137_R1	0.024	0	0.024	HR_proficient	none
SJST030157_D1	0	0	0	HR_proficient	none
SJST030167_D1	0.002	0	0.002	HR_proficient	none
SJST030222_D1	0	0	0	HR_proficient	none
SJST030246_D1	0	0	0	HR_proficient	none
SJST030303_D1	0.01	0.004	0.014	HR_proficient	none
SJST030308_D1	0.008	0	0.008	HR_proficient	none
SJST030310_D1	0.04	0.026	0.066	HR_proficient	none
SJST030329_D1	0.004	0.004	0.008	cannot_be_determined	none	<50 indels	<30 SVs
SJTALL001_D	0	0	0	cannot_be_determined	none	<50 indels	<30 SVs
SJTALL002_D	0	0	0	HR_proficient	none
SJTALL003_D	0	0	0	HR_proficient	none
SJTALL004_D	0	0	0	HR_proficient	none
SJTALL005_D	0	0	0	HR_proficient	none
SJTALL007_D	0	0	0	HR_proficient	none
SJTALL008_D	0	0	0	cannot_be_determined	none	<50 indels	<30 SVs
SJTALL009_D	0	0	0	HR_proficient	none
SJTALL011_D	0	0	0	HR_proficient	none
SJTALL012_D	0.002	0	0.002	HR_proficient	none
SJTALL013_D	0	0	0	HR_proficient	none
SJTALL014_D	0	0	0	HR_proficient	none
SJTALL015_D	0	0	0	HR_proficient	none
SJTALL030047_D1	0.06	0	0.06	HR_proficient	none
SJTALL030047_R1	0.102	0	0.102	HR_proficient	none
SJTALL030064_D1	0	0	0	HR_proficient	none
SJTALL030071_D1	0	0	0	HR_proficient	none
SJTALL030124_D1	0	0.008	0.008	HR_proficient	none
SJTALL030125_D1	0.038	0	0.038	HR_proficient	none
SJTALL030134_D1	0.116	0.504	0.62	HR_deficient	cannot_be_determined		<30 SVs
SJTALL030175_D1	0	0	0	HR_proficient	none
SJTALL030189_D1	0.002	0	0.002	HR_proficient	none
SJTALL030212_D1	0	0	0	HR_proficient	none
SJTALL030213_D1	0	0	0	HR_proficient	none
SJTALL030249_D1	0	0	0	HR_proficient	none
SJTALL030263_D1	0	0	0	HR_proficient	none
SJTALL030338_D1	0	0.008	0.008	HR_proficient	none
SJWLM030062_D1	0.02	0.712	0.732	cannot_be_determined	none	<50 indels	<30 SVs
SJWLM030106_D1	0.01	0	0.01	cannot_be_determined	none	<50 indels	<30 SVs
SJWLM030138_D1	0.02	0.04	0.06	HR_proficient	none
SJWLM030180_D1	0.092	0.578	0.67	cannot_be_determined	none	<50 indels	<30 SVs
SJWLM030180_D2	0	0	0	HR_proficient	none
SJWLM030234_D1	0	0	0	HR_proficient	none
SJWLM030261_D1	0	0.002	0.002	HR_proficient	none
SJWLM030261_D2	0	0	0	cannot_be_determined	none	<50 indels	<30 SVs
